# Supplementary material for: Diethyl 2-[(3,5-dimethyl-1H-pyrazol-1-yl)(4-meth­oxy­phen­yl)meth­yl]propane­dioate
Source: Acta Crystallogr Sect E Struct Rep Online. 2010 Jul 10;66(Pt 8):o1965. doi: 10.1107/S1600536810025572 (PMC3007575; doi:10.1107/S1600536810025572)
Supplement: Supplementary file 1 [file e-66-o1965-sup1.cif]

##############################################################################
###                                                                        ###
###        Electronic paper (Acta Crystallographica Section E)             ###
###                                                                        ###
##############################################################################
#                                                                            #
# This CIF contains the data in a paper accepted for publication in Acta     #
# Crystallographica Section E. It conforms to the requirements of Notes      #
# for Authors for Section E, and has been peer reviewed under the auspices   #
# of the IUCr Commission on Journals.                                        #
#                                                                            #
# Full details of the Crystallographic Information File format               #
# are given in the paper "The Crystallographic Information File (CIF):       #
# a New Standard Archive File for Crystallography" by S. R. Hall, F. H.      #
# Allen and I. D. Brown [Acta Cryst. (1991), A47, 655-685].                  #
#                                                                            #
# The current version of the core CIF dictionary is obtainable from          #
# ftp://ftp.iucr.org/pub/cif_core.dic. The current version number is 2.4.    #
#                                                                            #
# Software is freely available for graphical display of the structure(s) in  #
# this CIF.  For information consult the CIF home page http://www.iucr.org/  #
# cif/home.html                                                              #
#                                                                            #
# This file may be used for bona fide research purposes within the           #
# scientific community so long as proper attribution is given to the journal # 
# article from which it was obtained.                                        #
#                                                                            #
##############################################################################
                                             
data_I
_audit_creation_method     SHELXL-97
_chemical_name_systematic
;
Diethyl
2-[(3,5-dimethyl-1<i>H</i>-pyrazol-1-yl)(4-methoxyphenyl)methyl]propanedioate
;
_chemical_name_common     ?
_chemical_formula_moiety     'C20 H26 N2 O5'
_chemical_formula_sum     'C20 H26 N2 O5'
_chemical_formula_iupac     'C20 H26 N2 O5'
_chemical_formula_weight     374.43
_chemical_melting_point     361
_symmetry_cell_setting     monoclinic
_symmetry_space_group_name_H-M     'P 21/c'
_symmetry_space_group_name_hall     '-P 2ybc'
loop_
    _symmetry_equiv_pos_as_xyz
    'x, y, z'
    '-x, y+1/2, -z+1/2'
    '-x, -y, -z'
    'x, -y-1/2, z-1/2'
_cell_length_a     11.9618(3)
_cell_length_b     7.9681(2)
_cell_length_c     21.1269(6)
_cell_angle_alpha     90.00
_cell_angle_beta     96.5040(10)
_cell_angle_gamma     90.00
_cell_volume     2000.70(9)
_cell_formula_units_Z     4
_cell_measurement_reflns_used     2174
_cell_measurement_theta_min     2.3
_cell_measurement_theta_max     27.1
_cell_measurement_temperature     296(2)
_cell_measurement_pressure     101
_exptl_crystal_description     block
_exptl_crystal_colour     colourless
_exptl_crystal_size_max     0.23
_exptl_crystal_size_mid     0.17
_exptl_crystal_size_min     0.14
_exptl_crystal_density_diffrn     1.243
_exptl_crystal_density_meas     ?
_exptl_crystal_density_method     'not measured'
_exptl_crystal_F_000     800
_exptl_absorpt_coefficient_mu     0.090
_exptl_absorpt_correction_type     none
_exptl_absorpt_process_details     ?
_exptl_absorpt_correction_T_min     ?
_exptl_absorpt_correction_T_max     ?
_exptl_special_details
;
The data collection nominally covered a sphere of reciprocal space, by a
combination of tree sets of exposures; each set had a different \f angle for
the crystal and each exposure covered 0.5\% in \w and 20 s in time. The
crystal-to-detector distance was 37.5 mm.
;
_diffrn_ambient_temperature     296(2)
_diffrn_radiation_type     MoK\a
_diffrn_radiation_wavelength     0.71073
_diffrn_radiation_source     'fine-focus sealed tube'
_diffrn_radiation_monochromator     graphite
_diffrn_measurement_device_type     'Bruker X8 APEXII CCD area-detector'
_diffrn_measurement_method     '\f and \w'
_diffrn_detector_area_resol_mean     ?
_diffrn_reflns_number     18616
_diffrn_reflns_av_R_equivalents     0.0265
_diffrn_reflns_av_sigmaI/netI     0.0220
_diffrn_reflns_theta_min     2.73
_diffrn_reflns_theta_max     26.00
_diffrn_reflns_theta_full     26.00
_diffrn_measured_fraction_theta_max     0.999
_diffrn_measured_fraction_theta_full     0.999
_diffrn_reflns_limit_h_min     -14
_diffrn_reflns_limit_h_max     14
_diffrn_reflns_limit_k_min     -9
_diffrn_reflns_limit_k_max     9
_diffrn_reflns_limit_l_min     -26
_diffrn_reflns_limit_l_max     26
_diffrn_standards_number     ?
_diffrn_standards_interval_count     ?
_diffrn_standards_interval_time     ?
_diffrn_standards_decay_%     ?
_refine_special_details
;
Refinement of <i>F</i>^2^ against ALL reflections. The weighted <i>R</i>-factor
<i>wR</i> and goodness of fit <i>S</i> are based on <i>F</i>^2^, conventional
<i>R</i>-factors <i>R</i> are based on <i>F</i>, with <i>F</i> set to zero for
negative <i>F</i>^2^. The threshold expression of <i>F</i>^2^ >
\s(<i>F</i>^2^) is used only for calculating <i>R</i>-factors(gt) <i>etc</i>.
and is not relevant to the choice of reflections for refinement.
<i>R</i>-factors based on <i>F</i>^2^ are statistically about twice as large
as those based on <i>F</i>, and <i>R</i>- factors based on ALL data will be
even larger.
;
_reflns_number_total     3921
_reflns_number_gt     3177
_reflns_threshold_expression     I>2\s(I)
_refine_ls_structure_factor_coef     Fsqd
_refine_ls_matrix_type     full
_refine_ls_R_factor_all     0.0694
_refine_ls_R_factor_gt     0.0564
_refine_ls_wR_factor_gt     0.1470
_refine_ls_wR_factor_ref     0.1538
_refine_ls_goodness_of_fit_ref     1.053
_refine_ls_restrained_S_all     1.053
_refine_ls_number_reflns     3921
_refine_ls_number_parameters     249
_refine_ls_number_restraints     0
_refine_ls_hydrogen_treatment     constr
_refine_ls_weighting_scheme     calc
_refine_ls_weighting_details
         'calc w=1/[\s^2^(Fo^2^)+(0.0687P)^2^+1.8319P] where P=(Fo^2^+2Fc^2^)/3'
_atom_sites_solution_hydrogens     geom
_atom_sites_solution_primary     direct
_atom_sites_solution_secondary     difmap
_refine_ls_shift/su_max     0.007
_refine_ls_shift/su_mean     0.000
_refine_diff_density_max     0.680
_refine_diff_density_min     -0.449
_refine_ls_extinction_method     none
_refine_ls_extinction_coef     ?
loop_
    _atom_type_symbol
    _atom_type_description
    _atom_type_scat_dispersion_real
    _atom_type_scat_dispersion_imag
    _atom_type_scat_source
    'C' 'C' 0.0033 0.0016
                         'International Tables Vol C Tables 4.2.6.8 and 6.1.1.4'
    'H' 'H' 0.0000 0.0000
                         'International Tables Vol C Tables 4.2.6.8 and 6.1.1.4'
    'N' 'N' 0.0061 0.0033
                         'International Tables Vol C Tables 4.2.6.8 and 6.1.1.4'
    'O' 'O' 0.0106 0.0060
                         'International Tables Vol C Tables 4.2.6.8 and 6.1.1.4'
_computing_data_collection     'APEX2 (Bruker, 2005)'
_computing_cell_refinement     'SAINT (Bruker, 2005)'
_computing_data_reduction     'SAINT (Bruker, 2005)'
_computing_structure_solution     'SHELXS97 (Sheldrick, 2008)'
_computing_structure_refinement     'SHELXL97 (Sheldrick, 2008)'
_computing_molecular_graphics     'PLATON (Spek, 2009)'
_computing_publication_material     'publCIF (Westrip, 2010)'
loop_
    _atom_site_type_symbol
    _atom_site_label
    _atom_site_fract_x
    _atom_site_fract_y
    _atom_site_fract_z
    _atom_site_U_iso_or_equiv
    _atom_site_adp_type
    _atom_site_calc_flag
    _atom_site_refinement_flags
    _atom_site_occupancy
    _atom_site_disorder_assembly
    _atom_site_disorder_group
    O O2 0.40914(11) -0.14261(19) 0.44322(7) 0.0301(3) Uani d . 1 . .
    O O3 0.26937(12) -0.19794(18) 0.36564(7) 0.0321(4) Uani d . 1 . .
    O O4 0.39768(14) 0.2442(2) 0.36381(8) 0.0441(4) Uani d . 1 . .
    O O5 0.23951(15) 0.1580(2) 0.30637(7) 0.0446(4) Uani d . 1 . .
    O O1 0.16987(15) -0.2065(2) 0.68944(8) 0.0468(5) Uani d . 1 . .
    N N1 0.25069(14) 0.3219(2) 0.47437(8) 0.0252(4) Uani d . 1 . .
    N N2 0.15274(14) 0.3525(2) 0.43620(8) 0.0297(4) Uani d . 1 . .
    C C1 0.29918(16) 0.1528(2) 0.47752(9) 0.0230(4) Uani d . 1 . .
    H H1 0.3813 0.1633 0.4845 0.028 Uiso calc R 1 . .
    C C2 0.26772(16) 0.0673(3) 0.41296(9) 0.0244(4) Uani d . 1 . .
    H H2 0.1859 0.0541 0.4051 0.029 Uiso calc R 1 . .
    C C11 0.26097(16) 0.0542(2) 0.53261(9) 0.0229(4) Uani d . 1 . .
    C C3 0.32439(16) -0.1032(2) 0.41081(9) 0.0239(4) Uani d . 1 . .
    C C12 0.33950(17) -0.0251(3) 0.57616(9) 0.0277(4) Uani d . 1 . .
    H H12 0.4154 -0.0197 0.5706 0.033 Uiso calc R 1 . .
    C C21 0.28468(17) 0.4563(3) 0.51094(10) 0.0285(5) Uani d . 1 . .
    C C16 0.14790(16) 0.0419(3) 0.54174(10) 0.0277(4) Uani d . 1 . .
    H H16 0.0941 0.0929 0.5127 0.033 Uiso calc R 1 . .
    C C13 0.30680(18) -0.1116(3) 0.62736(10) 0.0323(5) Uani d . 1 . .
    H H13 0.3605 -0.1643 0.6559 0.039 Uiso calc R 1 . .
    C C14 0.19347(18) -0.1206(3) 0.63658(10) 0.0311(5) Uani d . 1 . .
    C C15 0.11364(17) -0.0445(3) 0.59307(10) 0.0312(5) Uani d . 1 . .
    H H15 0.0376 -0.0515 0.5983 0.037 Uiso calc R 1 . .
    C C6 0.30985(19) 0.1697(3) 0.35912(10) 0.0308(5) Uani d . 1 . .
    C C23 0.12710(18) 0.5105(3) 0.44907(11) 0.0322(5) Uani d . 1 . .
    C C4 0.32363(19) -0.3556(3) 0.35159(12) 0.0370(5) Uani d . 1 . .
    H H4A 0.2679 -0.4329 0.3314 0.044 Uiso calc R 1 . .
    H H4B 0.3575 -0.4063 0.3909 0.044 Uiso calc R 1 . .
    C C22 0.20634(18) 0.5797(3) 0.49546(10) 0.0330(5) Uani d . 1 . .
    H H22 0.2060 0.6874 0.5124 0.040 Uiso calc R 1 . .
    C C5 0.4121(2) -0.3243(4) 0.30837(11) 0.0466(6) Uani d . 1 . .
    H H5A 0.3789 -0.2693 0.2704 0.070 Uiso calc R 1 . .
    H H5B 0.4442 -0.4292 0.2973 0.070 Uiso calc R 1 . .
    H H5C 0.4699 -0.2542 0.3296 0.070 Uiso calc R 1 . .
    C C25 0.3888(2) 0.4563(3) 0.55689(12) 0.0416(6) Uani d . 1 . .
    H H25A 0.3743 0.4000 0.5953 0.062 Uiso calc R 1 . .
    H H25B 0.4114 0.5699 0.5666 0.062 Uiso calc R 1 . .
    H H25C 0.4478 0.3990 0.5384 0.062 Uiso calc R 1 . .
    C C7 0.2781(3) 0.2351(4) 0.24975(12) 0.0612(8) Uani d . 1 . .
    H H7A 0.2695 0.3560 0.2515 0.073 Uiso calc R 1 . .
    H H7B 0.3571 0.2098 0.2481 0.073 Uiso calc R 1 . .
    C C24 0.0258(2) 0.5924(3) 0.41410(14) 0.0489(7) Uani d . 1 . .
    H H24A 0.0493 0.6722 0.3842 0.073 Uiso calc R 1 . .
    H H24B -0.0160 0.6490 0.4439 0.073 Uiso calc R 1 . .
    H H24C -0.0209 0.5086 0.3917 0.073 Uiso calc R 1 . .
    C C17 0.0566(2) -0.2040(4) 0.70479(13) 0.0545(7) Uani d . 1 . .
    H H17A 0.0335 -0.0900 0.7101 0.082 Uiso calc R 1 . .
    H H17B 0.0521 -0.2649 0.7436 0.082 Uiso calc R 1 . .
    H H17C 0.0081 -0.2554 0.6709 0.082 Uiso calc R 1 . .
    C C8 0.2127(3) 0.1700(5) 0.19471(13) 0.0731(10) Uani d . 1 . .
    H H8A 0.2245 0.0511 0.1922 0.110 Uiso calc R 1 . .
    H H8B 0.2351 0.2230 0.1573 0.110 Uiso calc R 1 . .
    H H8C 0.1345 0.1919 0.1975 0.110 Uiso calc R 1 . .
loop_
    _atom_site_aniso_label
    _atom_site_aniso_U_11
    _atom_site_aniso_U_22
    _atom_site_aniso_U_33
    _atom_site_aniso_U_12
    _atom_site_aniso_U_13
    _atom_site_aniso_U_23
    O2 0.0249(7) 0.0292(8) 0.0357(8) 0.0049(6) 0.0007(6) -0.0048(6)
    O3 0.0317(8) 0.0265(8) 0.0371(8) 0.0009(6) -0.0005(6) -0.0089(6)
    O4 0.0466(10) 0.0436(10) 0.0435(9) -0.0125(8) 0.0117(8) 0.0046(8)
    O5 0.0624(11) 0.0441(10) 0.0264(8) -0.0085(8) 0.0010(7) 0.0036(7)
    O1 0.0475(10) 0.0586(12) 0.0360(9) -0.0031(9) 0.0117(7) 0.0143(8)
    N1 0.0258(8) 0.0229(9) 0.0265(8) 0.0027(7) 0.0013(7) -0.0005(7)
    N2 0.0280(9) 0.0278(9) 0.0330(9) 0.0061(7) 0.0015(7) 0.0008(7)
    C1 0.0216(9) 0.0196(9) 0.0277(10) 0.0025(7) 0.0022(7) -0.0011(8)
    C2 0.0221(9) 0.0238(10) 0.0273(10) 0.0019(8) 0.0031(8) -0.0012(8)
    C11 0.0242(9) 0.0203(10) 0.0246(9) 0.0011(8) 0.0036(7) -0.0037(7)
    C3 0.0230(10) 0.0237(10) 0.0257(9) -0.0028(8) 0.0067(8) -0.0018(8)
    C12 0.0228(10) 0.0311(11) 0.0287(10) 0.0005(8) 0.0009(8) -0.0014(8)
    C21 0.0320(11) 0.0253(11) 0.0294(10) -0.0012(8) 0.0088(8) -0.0025(8)
    C16 0.0242(10) 0.0293(11) 0.0292(10) 0.0060(8) 0.0014(8) -0.0008(8)
    C13 0.0315(11) 0.0372(13) 0.0268(10) 0.0019(9) -0.0022(8) 0.0033(9)
    C14 0.0379(12) 0.0310(12) 0.0253(10) -0.0017(9) 0.0073(9) 0.0011(8)
    C15 0.0255(10) 0.0350(12) 0.0340(11) 0.0006(9) 0.0078(8) -0.0019(9)
    C6 0.0405(12) 0.0244(11) 0.0277(10) 0.0041(9) 0.0041(9) -0.0028(8)
    C23 0.0340(11) 0.0253(11) 0.0385(11) 0.0075(9) 0.0100(9) 0.0030(9)
    C4 0.0369(12) 0.0279(11) 0.0454(13) 0.0010(9) 0.0015(10) -0.0159(10)
    C22 0.0401(12) 0.0222(10) 0.0384(12) 0.0037(9) 0.0122(10) -0.0033(9)
    C5 0.0504(15) 0.0548(16) 0.0350(12) 0.0052(12) 0.0069(11) -0.0127(12)
    C25 0.0425(13) 0.0381(13) 0.0423(13) -0.0001(11) -0.0034(10) -0.0091(11)
    C7 0.097(2) 0.0572(18) 0.0293(13) -0.0235(17) 0.0078(14) 0.0054(12)
    C24 0.0432(14) 0.0413(15) 0.0613(16) 0.0180(11) 0.0019(12) 0.0046(13)
    C17 0.0596(17) 0.0595(18) 0.0492(15) -0.0086(14) 0.0274(13) 0.0059(13)
    C8 0.113(3) 0.072(2) 0.0346(14) -0.033(2) 0.0104(16) -0.0004(14)
_geom_special_details
;
All e.s.d.'s (except the e.s.d. in the dihedral angle between two l.s. planes)
are estimated using the full covariance matrix. The cell e.s.d.'s are taken
into account individually in the estimation of e.s.d.'s in distances, angles
and torsion angles; correlations between e.s.d.'s in cell parameters are only
used when they are defined by crystal symmetry. An approximate (isotropic)
treatment of cell e.s.d.'s is used for estimating e.s.d.'s involving l.s.
planes.
;
loop_
    _geom_bond_atom_site_label_1
    _geom_bond_atom_site_label_2
    _geom_bond_site_symmetry_2
    _geom_bond_distance
    _geom_bond_publ_flag
    O2 C3 . 1.199(2) ?
    O3 C3 . 1.331(2) ?
    O3 C4 . 1.460(3) ?
    O4 C6 . 1.201(3) ?
    O5 C6 . 1.322(3) ?
    O5 C7 . 1.465(3) ?
    O1 C14 . 1.367(3) ?
    O1 C17 . 1.428(3) ?
    N1 C21 . 1.355(3) ?
    N1 N2 . 1.367(2) ?
    N1 C1 . 1.466(2) ?
    N2 C23 . 1.331(3) ?
    C1 C11 . 1.517(3) ?
    C1 C2 . 1.533(3) ?
    C1 H1 . 0.9800 ?
    C2 C3 . 1.521(3) ?
    C2 C6 . 1.531(3) ?
    C2 H2 . 0.9800 ?
    C11 C12 . 1.390(3) ?
    C11 C16 . 1.391(3) ?
    C12 C13 . 1.376(3) ?
    C12 H12 . 0.9300 ?
    C21 C22 . 1.372(3) ?
    C21 C25 . 1.490(3) ?
    C16 C15 . 1.385(3) ?
    C16 H16 . 0.9300 ?
    C13 C14 . 1.393(3) ?
    C13 H13 . 0.9300 ?
    C14 C15 . 1.388(3) ?
    C15 H15 . 0.9300 ?
    C23 C22 . 1.397(3) ?
    C23 C24 . 1.496(3) ?
    C4 C5 . 1.495(3) ?
    C4 H4A . 0.9700 ?
    C4 H4B . 0.9700 ?
    C22 H22 . 0.9300 ?
    C5 H5A . 0.9600 ?
    C5 H5B . 0.9600 ?
    C5 H5C . 0.9600 ?
    C25 H25A . 0.9600 ?
    C25 H25B . 0.9600 ?
    C25 H25C . 0.9600 ?
    C7 C8 . 1.424(4) ?
    C7 H7A . 0.9700 ?
    C7 H7B . 0.9700 ?
    C24 H24A . 0.9600 ?
    C24 H24B . 0.9600 ?
    C24 H24C . 0.9600 ?
    C17 H17A . 0.9600 ?
    C17 H17B . 0.9600 ?
    C17 H17C . 0.9600 ?
    C8 H8A . 0.9600 ?
    C8 H8B . 0.9600 ?
    C8 H8C . 0.9600 ?
loop_
    _geom_angle_atom_site_label_1
    _geom_angle_atom_site_label_2
    _geom_angle_atom_site_label_3
    _geom_angle_site_symmetry_1
    _geom_angle_site_symmetry_3
    _geom_angle
    _geom_angle_publ_flag
    C3 O3 C4 . . 116.03(16) ?
    C6 O5 C7 . . 115.4(2) ?
    C14 O1 C17 . . 117.87(19) ?
    C21 N1 N2 . . 112.18(17) ?
    C21 N1 C1 . . 127.50(16) ?
    N2 N1 C1 . . 119.92(16) ?
    C23 N2 N1 . . 104.46(17) ?
    N1 C1 C11 . . 111.05(15) ?
    N1 C1 C2 . . 108.18(15) ?
    C11 C1 C2 . . 112.80(16) ?
    N1 C1 H1 . . 108.2 ?
    C11 C1 H1 . . 108.2 ?
    C2 C1 H1 . . 108.2 ?
    C3 C2 C6 . . 105.57(15) ?
    C3 C2 C1 . . 110.98(16) ?
    C6 C2 C1 . . 110.86(16) ?
    C3 C2 H2 . . 109.8 ?
    C6 C2 H2 . . 109.8 ?
    C1 C2 H2 . . 109.8 ?
    C12 C11 C16 . . 118.10(18) ?
    C12 C11 C1 . . 120.23(17) ?
    C16 C11 C1 . . 121.66(17) ?
    O2 C3 O3 . . 125.32(19) ?
    O2 C3 C2 . . 124.59(18) ?
    O3 C3 C2 . . 110.01(16) ?
    C13 C12 C11 . . 121.13(19) ?
    C13 C12 H12 . . 119.4 ?
    C11 C12 H12 . . 119.4 ?
    N1 C21 C22 . . 106.12(18) ?
    N1 C21 C25 . . 123.09(19) ?
    C22 C21 C25 . . 130.8(2) ?
    C15 C16 C11 . . 121.46(19) ?
    C15 C16 H16 . . 119.3 ?
    C11 C16 H16 . . 119.3 ?
    C12 C13 C14 . . 120.21(19) ?
    C12 C13 H13 . . 119.9 ?
    C14 C13 H13 . . 119.9 ?
    O1 C14 C15 . . 124.7(2) ?
    O1 C14 C13 . . 115.74(19) ?
    C15 C14 C13 . . 119.52(19) ?
    C16 C15 C14 . . 119.56(19) ?
    C16 C15 H15 . . 120.2 ?
    C14 C15 H15 . . 120.2 ?
    O4 C6 O5 . . 124.9(2) ?
    O4 C6 C2 . . 124.10(19) ?
    O5 C6 C2 . . 110.92(18) ?
    N2 C23 C22 . . 111.27(19) ?
    N2 C23 C24 . . 120.3(2) ?
    C22 C23 C24 . . 128.4(2) ?
    O3 C4 C5 . . 110.0(2) ?
    O3 C4 H4A . . 109.7 ?
    C5 C4 H4A . . 109.7 ?
    O3 C4 H4B . . 109.7 ?
    C5 C4 H4B . . 109.7 ?
    H4A C4 H4B . . 108.2 ?
    C21 C22 C23 . . 105.97(19) ?
    C21 C22 H22 . . 127.0 ?
    C23 C22 H22 . . 127.0 ?
    C4 C5 H5A . . 109.5 ?
    C4 C5 H5B . . 109.5 ?
    H5A C5 H5B . . 109.5 ?
    C4 C5 H5C . . 109.5 ?
    H5A C5 H5C . . 109.5 ?
    H5B C5 H5C . . 109.5 ?
    C21 C25 H25A . . 109.5 ?
    C21 C25 H25B . . 109.5 ?
    H25A C25 H25B . . 109.5 ?
    C21 C25 H25C . . 109.5 ?
    H25A C25 H25C . . 109.5 ?
    H25B C25 H25C . . 109.5 ?
    C8 C7 O5 . . 108.6(2) ?
    C8 C7 H7A . . 110.0 ?
    O5 C7 H7A . . 110.0 ?
    C8 C7 H7B . . 110.0 ?
    O5 C7 H7B . . 110.0 ?
    H7A C7 H7B . . 108.3 ?
    C23 C24 H24A . . 109.5 ?
    C23 C24 H24B . . 109.5 ?
    H24A C24 H24B . . 109.5 ?
    C23 C24 H24C . . 109.5 ?
    H24A C24 H24C . . 109.5 ?
    H24B C24 H24C . . 109.5 ?
    O1 C17 H17A . . 109.5 ?
    O1 C17 H17B . . 109.5 ?
    H17A C17 H17B . . 109.5 ?
    O1 C17 H17C . . 109.5 ?
    H17A C17 H17C . . 109.5 ?
    H17B C17 H17C . . 109.5 ?
    C7 C8 H8A . . 109.5 ?
    C7 C8 H8B . . 109.5 ?
    H8A C8 H8B . . 109.5 ?
    C7 C8 H8C . . 109.5 ?
    H8A C8 H8C . . 109.5 ?
    H8B C8 H8C . . 109.5 ?
loop_
    _geom_hbond_atom_site_label_D
    _geom_hbond_atom_site_label_H
    _geom_hbond_atom_site_label_A
    _geom_hbond_site_symmetry_A
    _geom_hbond_distance_DH
    _geom_hbond_distance_HA
    _geom_hbond_distance_DA
    _geom_hbond_angle_DHA
    C12 H12 O2 3_656 0.93 2.51 3.358(3) 152
data_global
_journal_date_recd_electronic     2010-06-26
_journal_date_accepted     2010-06-29
_journal_name_full     'Acta Crystallographica, Section E'
_journal_year     2010
_journal_volume     66
_journal_issue      8
_journal_page_first     o1965
_journal_page_last     o1965
_journal_paper_category     QO
_journal_coeditor_code     BT5280
_publ_contact_author_name     'Maria Daoudi'
_publ_contact_author_address
;
Laboratoire de Chimie Organique, Facult\'e des Sciences Dhar el Mahraz,
Universit\'e Sidi Mohammed Ben Abdellah, F\`es, Morocco
;
_publ_contact_author_email     'daoudimaria@yahoo.fr'
_publ_contact_author_fax     '00 212  (0) 5 55 73 31 71'
_publ_contact_author_phone     '00 212  (0) 5 55 73 31 71'
_publ_section_title
;
Diethyl
2-[(3,5-dimethyl-1<i>H</i>-pyrazol-1-yl)(4-methoxyphenyl)methyl]propanedioate
;
loop_
    _publ_author_name
    _publ_author_footnote
    _publ_author_address
    'Meskini, Ihssan' .
;
Laboratoire de Chimie Organique, Facult\'e des Sciences Dhar el Mahraz,
Universit\'e Sidi Mohammed Ben Abdellah, F\`es, Morocco
;
    'Daoudi, Maria' .
;
Laboratoire de Chimie Organique, Facult\'e des Sciences Dhar el Mahraz,
Universit\'e Sidi Mohammed Ben Abdellah, F\`es, Morocco
;
    'Daran, Jean-Claude' .
;
Laboratoire de Chimie de Coordination, 205 Route de Narbonne,
31077 Toulouse Cedex, France
;
    'Kerbal, Abdelali' .
;
Laboratoire de Chimie Organique, Facult\'e des Sciences Dhar el Mahraz,
Universit\'e Sidi Mohammed Ben Abdellah, F\`es, Morocco
;
    'Zouihri, Hafid' .
;
Laboratoires de Diffraction des Rayons X, Division UATRS
Centre National pour la Recherche Scientifique et Technique, Rabat,
Morocco
;
