# Supplementary material for: Diethyl 2-[(3,5-dimethyl-1H-pyrazol-1-yl)(4-meth­oxy­phen­yl)meth­yl]propane­dioate
Source: Acta Crystallogr Sect E Struct Rep Online. 2010 Jul 10;66(Pt 8):o1965. doi: 10.1107/S1600536810025572 (PMC3007575; doi:10.1107/S1600536810025572)
Supplement: Supplementary file 2 [file e-66-o1965-Isup2.hkl]

# 
# h,k,l, Fc-squared, Fo-squared, sigma(Fo-squared) and status flag 
# 
data_I
_shelx_title ' zouihri_IM201_140610_0m in P2(1)/c' 
_shelx_refln_list_code          4 
_shelx_F_calc_maximum      240.75 
_exptl_crystal_F_000       800.00 
_reflns_d_resolution_high  0.8107 
 
loop_ 
 _symmetry_equiv_pos_as_xyz 
 'x, y, z' 
 '-x, y+1/2, -z+1/2' 
 '-x, -y, -z' 
 'x, -y-1/2, z-1/2' 
 
_cell_length_a    11.9618 
_cell_length_b     7.9681 
_cell_length_c    21.1269 
_cell_angle_alpha  90.000 
_cell_angle_beta   96.504 
_cell_angle_gamma  90.000 
 
_shelx_F_squared_multiplier     1.000 
 
loop_ 
 _refln_index_h 
 _refln_index_k 
 _refln_index_l 
 _refln_F_squared_calc 
 _refln_F_squared_meas 
 _refln_F_squared_sigma 
 _refln_observed_status 
   2   0   0    57959.92    62935.18   1012.93 o 
   3   0   0     5101.77     4863.27     55.61 o 
   4   0   0       52.29       58.05      1.92 o 
   5   0   0      117.17      129.63      2.72 o 
   6   0   0      660.94      632.68      9.14 o 
   7   0   0     3955.01     4521.44     57.38 o 
   8   0   0       30.08       16.62      1.65 o 
   9   0   0      816.59      936.58     15.45 o 
  10   0   0       48.62       75.19      3.72 o 
  11   0   0      355.00      320.09      8.84 o 
  12   0   0       95.93       78.01      4.98 o 
  13   0   0       43.10       82.29      7.05 o 
  14   0   0      126.15      113.01      8.06 o 
   1   1   0     1048.68      883.77     16.79 o 
   2   1   0      147.52      105.46      1.27 o 
   3   1   0     6436.42     6765.90     52.54 o 
   4   1   0        4.93        8.00      0.57 o 
   5   1   0      196.50      180.25      2.52 o 
   6   1   0      420.94      467.96      5.33 o 
   7   1   0     1889.51     2018.57     19.76 o 
   8   1   0        1.93        3.49      1.04 o 
   9   1   0      499.72      435.94      6.09 o 
  10   1   0       60.53       87.49      2.79 o 
  11   1   0        0.10        0.00      1.96 o 
  12   1   0       97.94       83.93      3.62 o 
  13   1   0       27.44       36.24      3.07 o 
  14   1   0      171.99      123.34      5.82 o 
   0   2   0      947.15      815.65     12.06 o 
   1   2   0      812.01      780.42      7.35 o 
   2   2   0      260.60      241.16      2.97 o 
   3   2   0       27.31       11.11      0.74 o 
   4   2   0      720.86      709.94      7.84 o 
   5   2   0      995.52     1181.15     11.81 o 
   6   2   0      525.25      578.14      6.91 o 
   7   2   0        6.46       22.25      1.47 o 
   8   2   0      246.21      239.75      4.05 o 
   9   2   0      513.43      488.47      6.66 o 
  10   2   0        8.78       13.85      2.00 o 
  11   2   0       11.74        7.88      2.26 o 
  12   2   0       96.54       91.66      3.85 o 
  13   2   0       99.25       79.34      4.25 o 
  14   2   0       15.12       13.44      4.18 o 
   1   3   0      119.67       97.70      2.98 o 
   2   3   0     1379.93     1231.54     12.18 o 
   3   3   0      934.16      999.04     12.37 o 
   4   3   0       12.26        3.91      0.94 o 
   5   3   0      321.52      372.91      5.23 o 
   6   3   0      523.66      625.26      7.41 o 
   7   3   0      250.42      278.68      7.84 o 
   8   3   0      556.63      612.14      8.33 o 
   9   3   0      481.78      496.26      6.87 o 
  10   3   0     1198.70     1276.69     17.06 o 
  11   3   0      301.00      323.82      6.55 o 
  12   3   0       25.98       37.33      3.34 o 
  13   3   0       59.17       54.02      6.81 o 
   0   4   0      979.42      917.19     16.37 o 
   1   4   0      107.54      140.46      4.41 o 
   2   4   0      822.42      926.33     10.87 o 
   3   4   0      199.87      273.37      4.50 o 
   4   4   0      548.58      598.04      7.17 o 
   5   4   0       24.36       26.11      2.49 o 
   6   4   0      155.45      145.15      3.64 o 
   7   4   0        0.16        4.76      1.49 o 
   8   4   0      749.74      743.27     10.49 o 
   9   4   0       78.08       77.28      3.24 o 
  10   4   0       99.52       92.37      3.62 o 
  11   4   0      164.51      167.64      5.43 o 
  12   4   0       27.24       54.39      6.92 o 
  13   4   0       54.69       44.08      4.99 o 
   1   5   0       38.82       41.77      2.28 o 
   2   5   0     2086.47     1953.09     21.81 o 
   3   5   0      332.25      301.23      5.44 o 
   4   5   0       49.32       60.22      2.35 o 
   5   5   0       47.02       44.80      1.92 o 
   6   5   0       22.60       31.81      1.97 o 
   7   5   0      265.60      235.19      4.56 o 
   8   5   0      726.68      659.96      9.00 o 
   9   5   0       83.49       94.79      3.65 o 
  10   5   0      171.98      121.79      4.72 o 
  11   5   0        0.03        3.76      3.52 o 
  12   5   0        0.38        0.00      3.61 o 
   0   6   0      457.77      403.51     12.13 o 
   1   6   0        8.09       16.88      1.76 o 
   2   6   0      244.98      252.19      4.83 o 
   3   6   0       17.35       18.24      1.70 o 
   4   6   0       57.21      108.21      5.70 o 
   5   6   0       90.38       88.36      2.91 o 
   6   6   0        3.17        4.04      1.69 o 
   7   6   0       59.75       58.52      3.39 o 
   8   6   0        4.74        2.82      2.12 o 
   9   6   0       21.86       20.85      3.32 o 
  10   6   0       31.94       32.78      3.87 o 
  11   6   0      142.21      143.12      7.23 o 
   1   7   0      701.56      664.44      9.85 o 
   2   7   0        0.21        0.00      1.81 o 
   3   7   0      718.73      675.96     10.09 o 
   4   7   0       48.88       40.66      3.37 o 
   5   7   0       34.18       46.42      2.74 o 
   6   7   0        6.35        2.79      2.26 o 
   7   7   0      129.61      139.91      6.44 o 
   8   7   0       11.20       17.66      3.85 o 
   9   7   0        2.98        7.75      4.51 o 
  10   7   0        5.49       43.32      6.22 o 
   0   8   0      144.18      112.67      6.88 o 
   1   8   0       28.29       34.43      3.43 o 
   2   8   0      230.11      221.18      6.63 o 
   3   8   0        0.74        7.69      3.33 o 
   4   8   0      405.00      401.22     13.17 o 
   5   8   0       11.17       12.16      5.14 o 
   6   8   0      165.22      178.66     13.72 o 
   7   8   0       18.16       36.28      9.03 o 
   8   8   0      107.40      132.46      8.71 o 
   1   9   0       81.38       97.19      7.15 o 
   2   9   0       20.73       19.54      5.07 o 
   3   9   0       31.82       30.55      5.32 o 
   4   9   0        2.55        0.00      4.01 o 
   5   9   0       17.10       13.58      4.92 o 
 -14   1   1       33.07       37.62      4.11 o 
 -13   1   1       43.87       46.51      3.61 o 
 -12   1   1      256.89      242.40      5.67 o 
 -11   1   1        0.00        0.00      1.85 o 
 -10   1   1       11.45       30.98      2.05 o 
  -9   1   1        9.91       13.71      1.64 o 
  -8   1   1       95.32      117.28      2.76 o 
  -7   1   1      905.47     1087.16     11.99 o 
  -6   1   1       43.22       40.72      1.49 o 
  -5   1   1     4293.73     4649.61     46.21 o 
  -4   1   1        3.10        3.64      0.61 o 
  -3   1   1     4474.23     4741.73     38.36 o 
  -2   1   1      163.98      135.13      1.56 o 
  -1   1   1      183.83      175.94      2.55 o 
   0   1   1     1715.69     1062.66     73.72 o 
   1   1   1     1566.73     1430.24     11.78 o 
   2   1   1     6733.62     7119.89     55.18 o 
   3   1   1      343.22      385.25      3.46 o 
   4   1   1      133.14      112.37      1.53 o 
   5   1   1      107.21      111.83      1.90 o 
   6   1   1        3.64        3.95      0.82 o 
   7   1   1      106.58       89.08      2.14 o 
   8   1   1      106.47      105.27      2.64 o 
   9   1   1        0.02        2.83      1.22 o 
  10   1   1       89.44      104.50      3.08 o 
  11   1   1        1.37        0.00      1.88 o 
  12   1   1      125.64      148.05      4.54 o 
  13   1   1       45.25       48.68      3.26 o 
  14   1   1       14.80       24.58      4.33 o 
 -14   2   1        0.04        0.00      3.16 o 
 -13   2   1       59.07       76.95      4.25 o 
 -12   2   1        0.09        0.79      2.55 o 
 -11   2   1        6.57       13.95      2.78 o 
 -10   2   1      102.88       97.91      3.22 o 
  -9   2   1       84.36       67.51      2.43 o 
  -8   2   1      488.47      485.47      6.41 o 
  -7   2   1        0.61        1.51      1.13 o 
  -6   2   1       72.77       91.98      2.17 o 
  -5   2   1      758.91      829.38      9.16 o 
  -4   2   1     1356.44     1506.28     15.62 o 
  -3   2   1      124.82      123.72      1.91 o 
  -2   2   1      759.43      761.97      7.43 o 
  -1   2   1      295.42      281.42      2.87 o 
   0   2   1    17151.19    15780.37    132.98 o 
   1   2   1     1281.86     1209.76     10.12 o 
   2   2   1     2405.28     2497.57     21.38 o 
   3   2   1     1760.05     1906.53     19.37 o 
   4   2   1       65.92       47.33      1.22 o 
   5   2   1       34.19       46.10      1.32 o 
   6   2   1       29.07       26.88      1.18 o 
   7   2   1      330.08      293.78      4.81 o 
   8   2   1       48.06       57.41      2.14 o 
   9   2   1        4.81        0.91      1.48 o 
  10   2   1       54.66       67.41      3.57 o 
  11   2   1      162.92      135.46      4.24 o 
  12   2   1       55.28       50.57      3.57 o 
  13   2   1       73.66       58.63      4.41 o 
  14   2   1       74.29       94.24      8.36 o 
 -14   3   1       22.10       20.56      5.57 o 
 -13   3   1       14.19       15.34      3.58 o 
 -12   3   1      246.50      242.46      6.45 o 
 -11   3   1       34.08       41.99      2.92 o 
 -10   3   1      539.10      582.37      9.23 o 
  -9   3   1      299.39      314.61      5.48 o 
  -8   3   1       50.35       69.47      2.53 o 
  -7   3   1     1235.43     1224.77     14.49 o 
  -6   3   1        7.53       19.82      1.48 o 
  -5   3   1      399.29      461.86      6.15 o 
  -4   3   1      167.19      182.59      4.27 o 
  -3   3   1     3853.52     3764.00     43.56 o 
  -2   3   1       46.30       78.52      4.85 o 
  -1   3   1     3220.05     2866.55     28.84 o 
   0   3   1      454.93      511.52      5.80 o 
   1   3   1       65.09       64.42      1.38 o 
   2   3   1      225.81      200.80      3.54 o 
   3   3   1       30.93       32.00      1.55 o 
   4   3   1       85.58       80.23      2.00 o 
   5   3   1      215.37      264.91      4.11 o 
   6   3   1      602.07      648.99      7.65 o 
   7   3   1       64.77       80.78      2.22 o 
   8   3   1      606.91      540.60      7.08 o 
   9   3   1       21.64       35.18      2.10 o 
  10   3   1     1435.16     1260.01     16.87 o 
  11   3   1        0.06       11.92      2.34 o 
  12   3   1      142.83       90.03      4.31 o 
  13   3   1        2.66        7.01      3.82 o 
 -13   4   1       18.57       18.82      5.40 o 
 -12   4   1        9.34       14.40      3.42 o 
 -11   4   1       29.38       34.74      3.28 o 
 -10   4   1      142.78      142.20      4.34 o 
  -9   4   1      556.03      536.25      8.61 o 
  -8   4   1     1304.60     1228.94     14.94 o 
  -7   4   1       61.27       62.14      2.12 o 
  -6   4   1        8.39        6.68      1.40 o 
  -5   4   1      182.60      206.43      3.70 o 
  -4   4   1      546.05      570.72      7.35 o 
  -3   4   1      396.55      414.89      5.66 o 
  -2   4   1     2588.64     2510.63     29.59 o 
  -1   4   1      753.48      880.94     10.33 o 
   0   4   1      510.69      367.68      5.39 o 
   1   4   1      692.65      642.88      8.51 o 
   2   4   1     1193.24     1210.59     13.79 o 
   3   4   1     1228.67     1265.01     15.63 o 
   4   4   1     1313.78     1388.69     14.87 o 
   5   4   1     1202.53     1288.09     15.85 o 
   6   4   1      195.06      178.86      3.56 o 
   7   4   1      550.56      545.39      6.97 o 
   8   4   1        0.64       15.93      2.01 o 
   9   4   1      762.86      642.35      9.04 o 
  10   4   1       95.95       95.80      3.67 o 
  11   4   1      722.98      651.47     11.49 o 
  12   4   1      124.65      113.31      7.25 o 
  13   4   1      109.11       85.48      5.98 o 
 -12   5   1       19.35       20.65      7.40 o 
 -11   5   1       40.04       41.55      4.41 o 
 -10   5   1        0.55        4.46      2.59 o 
  -9   5   1        1.93        4.80      2.17 o 
  -8   5   1       27.79       39.97      2.64 o 
  -7   5   1       30.19       31.22      2.15 o 
  -6   5   1      119.92       96.02      2.92 o 
  -5   5   1        3.08       13.87      1.46 o 
  -4   5   1       18.49       24.95      1.98 o 
  -3   5   1      680.26      682.90     11.30 o 
  -2   5   1      245.16      299.69      7.96 o 
  -1   5   1       22.42       19.83      1.54 o 
   0   5   1        1.61        3.46      1.20 o 
   1   5   1      216.26      230.17      4.18 o 
   3   5   1      431.93      439.74      6.15 o 
   4   5   1      102.17       85.04      2.52 o 
   5   5   1      376.72      403.66      5.98 o 
   6   5   1       24.97       36.79      1.96 o 
   7   5   1       19.03       22.34      1.67 o 
   8   5   1        2.95        8.52      2.73 o 
   9   5   1       29.15       39.16      3.74 o 
  10   5   1       11.54       16.09      3.78 o 
  11   5   1      139.39      157.11      7.13 o 
  12   5   1        0.01        0.56      3.67 o 
 -11   6   1      119.66      135.50     11.20 o 
 -10   6   1       16.83       27.91      5.71 o 
  -9   6   1        7.24        4.71      2.36 o 
  -8   6   1       19.93       23.34      2.52 o 
  -7   6   1       20.83       17.04      2.13 o 
  -6   6   1        0.60        1.54      1.66 o 
  -5   6   1        1.79        1.77      1.57 o 
  -4   6   1     1558.50     1443.10     17.04 o 
  -3   6   1        0.02        0.69      1.40 o 
  -2   6   1      430.93      436.60      6.94 o 
  -1   6   1        4.69       13.37      1.66 o 
   0   6   1      104.55      102.31      3.07 o 
   1   6   1        2.41        3.02      1.46 o 
   2   6   1       15.89       18.76      2.02 o 
   3   6   1       93.67       88.27      3.02 o 
   4   6   1       17.34       25.23      2.13 o 
   5   6   1      154.29      160.41      3.43 o 
   6   6   1        4.73        4.38      1.65 o 
   7   6   1        5.03       11.91      2.09 o 
   8   6   1       69.74       82.44      3.31 o 
   9   6   1        0.03        0.00      2.67 o 
  10   6   1       14.03        5.42      3.13 o 
  11   6   1       33.21       41.51      4.31 o 
 -10   7   1      222.10      226.36      8.80 o 
  -9   7   1       18.79       23.79      6.57 o 
  -8   7   1      111.93      121.33      7.78 o 
  -7   7   1       60.50       65.83      4.28 o 
  -6   7   1       54.51       44.27      3.14 o 
  -5   7   1       85.78       85.45      3.35 o 
  -4   7   1       59.44       56.46      3.14 o 
  -3   7   1       28.83       47.10      2.92 o 
  -2   7   1        2.18        0.00      2.17 o 
  -1   7   1       55.25      124.54      3.79 o 
   0   7   1        6.76        0.00      1.79 o 
   1   7   1      322.97      312.22      5.91 o 
   2   7   1      165.79      162.07      4.24 o 
   3   7   1      214.21      265.12      5.98 o 
   4   7   1        9.65        4.97      2.20 o 
   5   7   1      385.65      359.48      6.58 o 
   6   7   1       60.89       69.98      4.83 o 
   7   7   1       86.30       80.20      5.24 o 
   8   7   1      162.77      181.76      7.43 o 
   9   7   1       28.28       39.03      5.77 o 
  10   7   1      299.31      298.07     12.29 o 
  -8   8   1        0.06        0.31      4.53 o 
  -7   8   1       23.89       20.75      8.30 o 
  -6   8   1      160.31      146.73      8.32 o 
  -5   8   1      124.46      124.78      7.69 o 
  -4   8   1      141.09      156.45      8.19 o 
  -3   8   1        3.27       13.76      3.90 o 
  -2   8   1       94.39      100.75      5.46 o 
  -1   8   1       26.32       42.26      5.40 o 
   0   8   1       31.25       30.74      3.82 o 
   1   8   1       55.49       52.86      4.37 o 
   2   8   1       62.20       80.37      5.05 o 
   3   8   1      290.06      261.60      8.31 o 
   4   8   1       86.36      124.33      6.14 o 
   5   8   1        3.21        3.02      3.42 o 
   6   8   1      132.93      149.98     16.30 o 
   7   8   1      157.79      144.29      8.68 o 
   8   8   1        4.88       14.05      5.25 o 
  -5   9   1       68.08       71.15      8.39 o 
  -4   9   1        0.11        0.00      5.14 o 
  -3   9   1       10.45       10.35      6.73 o 
  -2   9   1        0.85        0.00      3.92 o 
  -1   9   1        0.07        0.00      3.90 o 
   0   9   1        0.76        0.08      4.10 o 
   1   9   1      126.08      126.20      7.99 o 
   2   9   1       11.51       19.87      4.98 o 
   3   9   1       49.62       56.50      6.16 o 
   4   9   1        0.05        0.00      3.91 o 
   5   9   1       22.24       18.25      5.26 o 
 -14   0   2       36.71       22.50      5.43 o 
 -13   0   2      230.89      243.24     16.81 o 
 -12   0   2       38.34       38.28      4.18 o 
 -11   0   2        0.04        0.00      2.61 o 
 -10   0   2       73.90       94.75      4.08 o 
  -9   0   2       40.34       47.77      2.42 o 
  -8   0   2      119.16      107.65      3.84 o 
  -7   0   2     4250.14     4681.97     66.30 o 
  -6   0   2      510.24      423.40      7.47 o 
  -5   0   2     3615.94     4368.74     61.43 o 
  -4   0   2     2995.57     2848.98     36.10 o 
  -3   0   2      688.27      757.38      9.25 o 
  -2   0   2     3896.50     3615.66     44.77 o 
   1   0   2     2932.67     1676.32     62.33 o 
   2   0   2    19796.93    19169.45    190.53 o 
   3   0   2       50.15       34.07      1.39 o 
   4   0   2        3.12        0.59      0.75 o 
   5   0   2      462.12      441.09      6.62 o 
   6   0   2      699.26      854.61     11.94 o 
   7   0   2       54.93       75.16      2.97 o 
   8   0   2     2864.62     3195.66     46.18 o 
   9   0   2        0.49        0.00      1.95 o 
  10   0   2      111.70       85.20      3.97 o 
  11   0   2      107.06      151.14      9.23 o 
  12   0   2       99.25       90.51      5.26 o 
  13   0   2       70.74      122.35      6.26 o 
  14   0   2        4.77        8.55      6.44 o 
 -14   1   2        7.19        5.03      3.26 o 
 -13   1   2       90.10      102.38      4.59 o 
 -12   1   2       26.87       20.44      2.59 o 
 -11   1   2      123.07      134.01      4.12 o 
 -10   1   2      177.26      191.51      4.11 o 
  -9   1   2        1.80        0.89      1.37 o 
  -8   1   2      227.09      255.38      4.09 o 
  -7   1   2       76.20       61.20      1.98 o 
  -6   1   2        4.55        6.22      1.00 o 
  -5   1   2        1.51       13.98      1.01 o 
  -4   1   2       41.59       44.44      1.16 o 
  -3   1   2       95.01      140.55      1.69 o 
  -2   1   2       41.38       63.78      1.00 o 
  -1   1   2     2713.72     2760.51     26.00 o 
   0   1   2     1429.75     1346.78     19.49 o 
   1   1   2       46.48       55.41      0.76 o 
   2   1   2     2440.84     2552.57     19.99 o 
   3   1   2     2316.68     2471.99     18.77 o 
   4   1   2      926.01     1236.03     10.50 o 
   5   1   2      251.00      223.93      2.67 o 
   6   1   2      983.22     1192.49     12.02 o 
   7   1   2      198.61      142.29      2.57 o 
   8   1   2      664.79      650.31      7.43 o 
   9   1   2      251.16      309.25      4.59 o 
  10   1   2      322.20      279.71      4.84 o 
  11   1   2       87.93      101.21      3.68 o 
  12   1   2        6.69        0.00      2.08 o 
  13   1   2       90.45       77.89      4.12 o 
  14   1   2       29.76       54.25      6.18 o 
 -14   2   2        1.56        0.64      3.27 o 
 -13   2   2        0.84        0.60      2.77 o 
 -12   2   2       70.15       99.62      3.97 o 
 -11   2   2       10.04        7.87      2.30 o 
 -10   2   2        2.11        2.10      1.93 o 
  -9   2   2      140.50      129.15      4.60 o 
  -8   2   2      211.67      195.77      3.59 o 
  -7   2   2      233.41      227.84      4.56 o 
  -6   2   2       45.30       41.74      1.56 o 
  -5   2   2        0.37        4.35      0.98 o 
  -4   2   2       22.82       19.69      1.03 o 
  -3   2   2      409.23      344.69      4.16 o 
  -2   2   2    12848.17    12855.02    119.67 o 
  -1   2   2     6661.92     6686.51     59.18 o 
   0   2   2    26060.62    24453.80    216.21 o 
   1   2   2     2242.90     2216.08     19.02 o 
   2   2   2      757.23      670.63      6.15 o 
   3   2   2      343.55      471.16      5.38 o 
   4   2   2      414.11      449.71      4.74 o 
   5   2   2       38.10       33.66      1.21 o 
   6   2   2       34.69       47.29      1.50 o 
   7   2   2     1504.16     1498.52     15.09 o 
   8   2   2       23.56       47.04      2.02 o 
   9   2   2       62.49       80.32      2.63 o 
  10   2   2       23.83       21.25      2.16 o 
  11   2   2        0.08        0.00      2.11 o 
  12   2   2        4.22        9.31      2.84 o 
  13   2   2      132.91      176.98      6.41 o 
  14   2   2       30.27       46.40      6.29 o 
 -14   3   2       48.34       41.50      6.83 o 
 -13   3   2      162.95      184.94      6.01 o 
 -12   3   2       23.55       32.81      3.27 o 
 -11   3   2      191.10      243.92      5.65 o 
 -10   3   2      297.20      290.03      5.90 o 
  -9   3   2      113.15      107.49      3.26 o 
  -8   3   2      329.24      323.71      5.32 o 
  -7   3   2      132.27      136.08      4.06 o 
  -6   3   2      996.03      989.32     11.84 o 
  -5   3   2      883.67      795.15      9.63 o 
  -4   3   2     1679.27     1716.20     19.05 o 
  -3   3   2     2078.78     2228.94     24.33 o 
  -2   3   2     3116.50     2916.62     31.40 o 
  -1   3   2      882.11      787.27      9.10 o 
   0   3   2      471.53      460.28      5.28 o 
   1   3   2        0.12        0.14      0.86 o 
   2   3   2      382.26      432.15      5.07 o 
   3   3   2        1.81        6.43      1.25 o 
   4   3   2      161.45      171.16      2.77 o 
   5   3   2     1148.14     1284.01     13.71 o 
   6   3   2      437.58      394.74      5.20 o 
   7   3   2      196.10      206.97      3.44 o 
   8   3   2      301.28      313.21      4.45 o 
   9   3   2       11.24        8.16      1.73 o 
  10   3   2      241.03      281.91      5.86 o 
  11   3   2      185.52      159.98      4.61 o 
  12   3   2       42.56       50.29      3.98 o 
  13   3   2       23.41        3.73      4.37 o 
 -13   4   2       28.78       26.52      5.66 o 
 -12   4   2       46.25       33.47      3.90 o 
 -11   4   2      140.85      137.26      5.24 o 
 -10   4   2       29.37       23.12      2.60 o 
  -9   4   2      265.63      249.98      5.36 o 
  -8   4   2      226.46      264.54      5.16 o 
  -7   4   2       44.87       50.25      2.24 o 
  -6   4   2       27.41       20.73      1.64 o 
  -5   4   2      288.91      306.97      4.75 o 
  -4   4   2      228.22      205.96      3.86 o 
  -3   4   2        1.78        1.56      0.98 o 
  -2   4   2      120.55      164.97      7.31 o 
  -1   4   2      890.70      918.64     10.05 o 
   0   4   2      343.77      299.69      8.11 o 
   1   4   2      386.59      411.40      5.46 o 
   2   4   2        0.00        5.26      1.03 o 
   3   4   2      122.54      102.52      4.71 o 
   4   4   2      382.40      384.50      5.55 o 
   5   4   2        1.20        4.52      1.53 o 
   6   4   2       19.76       31.41      1.61 o 
   7   4   2      348.89      309.63      4.68 o 
   8   4   2      121.09      143.81      3.21 o 
   9   4   2       27.91       22.93      2.17 o 
  10   4   2      274.78      290.17      6.00 o 
  11   4   2      167.76      193.16      6.46 o 
  12   4   2        0.72        5.97      3.64 o 
  13   4   2      125.48      135.21      7.22 o 
 -12   5   2       29.32       16.11      5.22 o 
 -11   5   2       35.84       52.07      4.17 o 
 -10   5   2        0.53        5.53      2.56 o 
  -9   5   2       63.54       84.17      3.55 o 
  -8   5   2       70.21       88.73      3.41 o 
  -7   5   2      333.28      322.45      6.20 o 
  -6   5   2       85.09       98.72      2.96 o 
  -5   5   2      459.41      403.79      5.63 o 
  -4   5   2      655.38      661.41      8.62 o 
  -3   5   2      140.99      174.78      3.81 o 
  -2   5   2      165.02      144.16      3.03 o 
  -1   5   2      128.27      192.42      3.46 o 
   0   5   2       29.17       19.68      1.73 o 
   1   5   2      497.20      513.36      7.39 o 
   2   5   2      684.98      678.43      9.28 o 
   3   5   2      257.30      276.96      4.58 o 
   4   5   2      103.41      146.47      2.93 o 
   5   5   2       65.86       89.00      2.67 o 
   6   5   2      299.43      255.85      4.30 o 
   7   5   2       83.39       73.17      2.35 o 
   8   5   2       92.67       95.40      2.68 o 
   9   5   2        2.67        0.00      2.85 o 
  10   5   2      161.97      163.19      6.89 o 
  11   5   2        1.58        6.03      3.59 o 
  12   5   2       26.10       14.33      4.37 o 
 -11   6   2        2.61       16.39     11.74 o 
 -10   6   2       25.21       15.27      4.65 o 
  -9   6   2        0.10        4.13      2.61 o 
  -8   6   2        6.86        5.48      2.21 o 
  -7   6   2      190.00      165.89      4.08 o 
  -6   6   2      222.14      217.67      4.50 o 
  -5   6   2       92.14       80.09      2.81 o 
  -4   6   2      194.55      243.22      5.60 o 
  -3   6   2       86.84       79.84      2.69 o 
  -2   6   2        0.06       27.47      3.36 o 
  -1   6   2      346.33      317.38      5.52 o 
   0   6   2        1.12        0.58      1.39 o 
   1   6   2      165.12      163.56      3.76 o 
   2   6   2       61.26       62.32      2.54 o 
   3   6   2       37.09       59.05      2.54 o 
   4   6   2      122.93      129.96      3.34 o 
   5   6   2      128.09      117.34      2.99 o 
   6   6   2      206.72      206.64      4.39 o 
   7   6   2       85.69       73.53      3.19 o 
   8   6   2       75.89       75.71      4.16 o 
   9   6   2       82.55       74.24      5.33 o 
  10   6   2        0.21        0.00      2.87 o 
  11   6   2       11.65       21.34      3.77 o 
 -10   7   2      124.71      138.23      7.34 o 
  -9   7   2      315.23      287.17      9.55 o 
  -8   7   2      157.01      153.90      6.94 o 
  -7   7   2      113.56      105.06      4.85 o 
  -6   7   2       14.74       14.15      2.61 o 
  -5   7   2       10.61       18.75      2.54 o 
  -4   7   2       32.59       35.15      2.49 o 
  -3   7   2        0.09        0.00      1.96 o 
  -2   7   2       26.62       23.99      2.51 o 
  -1   7   2      778.42      754.19     10.88 o 
   0   7   2        2.15        5.13      1.90 o 
   1   7   2      218.88      232.54      4.98 o 
   2   7   2       76.16       88.95      3.61 o 
   3   7   2      272.94      251.65      7.73 o 
   4   7   2        5.56        3.34      1.95 o 
   5   7   2      463.30      432.81      9.33 o 
   6   7   2      206.70      185.39      5.98 o 
   7   7   2        0.29        5.05      3.29 o 
   8   7   2      321.45      307.92      9.55 o 
   9   7   2       95.82       97.30      6.08 o 
  10   7   2        1.16       32.48      8.17 o 
  -8   8   2       71.72       71.07      6.97 o 
  -7   8   2        5.36        0.00      4.44 o 
  -6   8   2       20.45       23.38      5.03 o 
  -5   8   2      131.02      166.08      7.03 o 
  -4   8   2       88.88       98.60      5.58 o 
  -3   8   2      440.91      427.37     11.06 o 
  -2   8   2      145.61      157.51      6.57 o 
  -1   8   2       12.19       29.64      4.68 o 
   0   8   2       51.13       59.91      4.54 o 
   1   8   2        8.31        7.93      3.95 o 
   2   8   2      275.03      234.96      7.84 o 
   3   8   2      292.69      293.70      8.88 o 
   4   8   2      358.31      319.72     12.29 o 
   5   8   2       65.11       88.84      5.52 o 
   6   8   2      101.63      107.25      6.04 o 
   7   8   2        7.85        7.24      4.67 o 
   8   8   2       50.39       67.17      8.71 o 
  -5   9   2       21.84       13.45      5.58 o 
  -4   9   2        4.96        4.17      4.42 o 
  -3   9   2        9.07        7.19      4.44 o 
  -2   9   2        0.34        0.00      4.01 o 
  -1   9   2       13.36       12.61      4.53 o 
   0   9   2       37.58       41.36     11.01 o 
   1   9   2        0.01        2.22      4.91 o 
   2   9   2       31.22       36.31      7.78 o 
   3   9   2       30.01       22.93      5.58 o 
   4   9   2        2.04        0.00      4.06 o 
   5   9   2       40.88       47.68      8.52 o 
 -14   1   3        0.93        1.04      3.16 o 
 -13   1   3        0.52        0.00      2.96 o 
 -12   1   3      223.96      194.05      5.08 o 
 -11   1   3       45.77       46.65      2.86 o 
 -10   1   3       79.03       93.97      2.90 o 
  -9   1   3      668.37      703.66      8.67 o 
  -8   1   3      165.83      159.92      3.44 o 
  -7   1   3      180.01      194.61      3.31 o 
  -6   1   3      167.44      233.94      3.47 o 
  -5   1   3      906.77     1040.06     10.47 o 
  -4   1   3      219.32      196.97      2.47 o 
  -3   1   3      288.29      325.49      3.28 o 
  -2   1   3    19346.04    19084.02    169.10 o 
  -1   1   3      185.48      179.87      1.91 o 
   0   1   3     3068.22     2933.20     31.32 o 
   1   1   3     3684.51     3749.29     31.80 o 
   2   1   3     2082.38     2015.59     16.55 o 
   3   1   3      176.30      256.11      2.58 o 
   4   1   3      619.64      626.86      5.67 o 
   5   1   3      790.10      900.82      8.33 o 
   6   1   3       99.70      133.57      2.22 o 
   7   1   3       30.14       40.52      1.53 o 
   8   1   3      232.67      211.06      3.72 o 
   9   1   3      428.63      449.24      6.26 o 
  10   1   3      516.27      460.88      6.64 o 
  11   1   3        2.33        3.65      2.06 o 
  12   1   3       38.77       23.90      3.52 o 
  13   1   3       12.18        8.83      3.60 o 
  14   1   3        0.55        4.14      4.42 o 
 -14   2   3        1.47        0.00      3.77 o 
 -13   2   3      266.81      294.81      8.26 o 
 -12   2   3      103.33       95.50      5.28 o 
 -11   2   3      491.89      482.03      8.24 o 
 -10   2   3        6.11        3.57      1.96 o 
  -9   2   3        0.65        2.90      1.47 o 
  -8   2   3       72.91       80.43      2.41 o 
  -7   2   3      192.31      217.92      3.60 o 
  -6   2   3      670.83      617.39      7.27 o 
  -5   2   3     1138.49     1149.92     13.16 o 
  -4   2   3       45.27       66.01      1.80 o 
  -3   2   3      293.35      264.48      3.42 o 
  -2   2   3     6094.46     5689.89     53.17 o 
  -1   2   3     1060.87     1065.79     10.39 o 
   0   2   3      385.86      403.51      4.51 o 
   1   2   3       31.53       34.79      0.95 o 
   2   2   3     1804.49     1629.63     15.58 o 
   3   2   3     4129.67     4434.95     36.02 o 
   4   2   3      254.35      250.30      3.00 o 
   5   2   3       62.93       72.07      1.62 o 
   6   2   3      171.81      207.72      3.08 o 
   7   2   3      857.16      918.82      9.77 o 
   8   2   3        5.46        5.58      1.38 o 
   9   2   3      206.49      262.74      4.90 o 
  10   2   3      701.89      694.53      9.60 o 
  11   2   3        4.40       20.81      2.49 o 
  12   2   3      591.21      590.70     12.02 o 
  13   2   3       46.45       80.98      4.73 o 
  14   2   3        2.97        1.21      4.48 o 
 -14   3   3      228.15      269.55      9.77 o 
 -13   3   3       11.51       10.46      4.16 o 
 -12   3   3      148.23      163.07      5.41 o 
 -11   3   3       62.66       63.63      3.35 o 
 -10   3   3      156.45      162.04      4.42 o 
  -9   3   3      253.05      264.44      4.91 o 
  -8   3   3      208.46      199.80      4.01 o 
  -7   3   3       53.27       59.94      2.24 o 
  -6   3   3      308.50      335.29      5.04 o 
  -5   3   3      117.89      121.04      3.55 o 
  -4   3   3     2653.39     2612.87     26.56 o 
  -3   3   3      351.20      284.65      4.66 o 
  -2   3   3     4124.43     4126.20     44.04 o 
  -1   3   3     2359.07     2388.87     24.18 o 
   0   3   3     1258.29     1167.23     13.04 o 
   1   3   3      260.88      257.76      3.56 o 
   2   3   3      786.39      753.56      8.80 o 
   3   3   3     3289.99     3599.78     37.06 o 
   4   3   3      684.05      664.49      7.15 o 
   5   3   3       80.40      126.24      2.42 o 
   6   3   3      209.78      224.99      3.54 o 
   7   3   3        2.96        4.97      1.12 o 
   8   3   3       26.12       37.31      1.71 o 
   9   3   3        0.29        0.00      1.49 o 
  10   3   3     1049.09     1136.78     15.40 o 
  11   3   3       43.63       55.28      3.72 o 
  12   3   3       58.36      104.18      5.04 o 
  13   3   3        1.36        0.00      3.60 o 
 -13   4   3        0.33        0.00      6.29 o 
 -12   4   3       63.66       64.04      4.95 o 
 -11   4   3        7.69       10.18      2.76 o 
 -10   4   3      322.87      303.51      6.22 o 
  -9   4   3       24.72       27.74      2.45 o 
  -8   4   3       36.70       43.88      2.35 o 
  -7   4   3       25.70       31.75      2.01 o 
  -6   4   3      195.01      190.18      3.73 o 
  -5   4   3      237.08      208.89      3.76 o 
  -4   4   3      119.29      124.46      2.95 o 
  -3   4   3        1.20        2.81      1.12 o 
  -2   4   3      321.27      276.30      3.89 o 
  -1   4   3      551.12      676.65      8.27 o 
   0   4   3     5392.36     5172.68     51.47 o 
   1   4   3       59.05       49.36      2.22 o 
   2   4   3      142.60      151.70      2.82 o 
   3   4   3        4.45        6.42      0.91 o 
   4   4   3      189.33      255.27      3.77 o 
   5   4   3       43.45       54.28      1.87 o 
   6   4   3      342.11      350.45      4.67 o 
   7   4   3      290.24      279.71      4.99 o 
   8   4   3      530.19      489.34      6.61 o 
   9   4   3      128.68      141.74      4.31 o 
  10   4   3      341.38      299.15      6.60 o 
  11   4   3      151.72      194.09      6.59 o 
  12   4   3       65.55       54.73      5.06 o 
  13   4   3      270.98      289.93      9.88 o 
 -12   5   3       49.49       49.25      5.21 o 
 -11   5   3       70.16       61.23      4.42 o 
 -10   5   3      395.99      408.92      8.35 o 
  -9   5   3      218.23      217.61      5.22 o 
  -8   5   3      567.93      585.74      9.15 o 
  -7   5   3      374.62      370.42      6.01 o 
  -6   5   3        0.59       10.02      1.93 o 
  -5   5   3        1.10        7.22      1.50 o 
  -4   5   3       22.89       36.58      2.59 o 
  -3   5   3       15.32       19.09      1.62 o 
  -2   5   3       11.59       29.84      1.76 o 
  -1   5   3        0.12        6.54      1.20 o 
   0   5   3      444.66      470.25      6.85 o 
   1   5   3      118.14      116.03      2.90 o 
   2   5   3      274.72      260.25      4.58 o 
   3   5   3       27.39       31.24      1.82 o 
   4   5   3       75.19       82.21      2.43 o 
   5   5   3      546.32      489.35      6.42 o 
   6   5   3      464.81      453.15      6.62 o 
   7   5   3        2.25        1.22      1.34 o 
   8   5   3        0.07        0.00      1.35 o 
   9   5   3       12.98       17.66      2.58 o 
  10   5   3        7.14       20.43      2.85 o 
  11   5   3       11.82        3.05      3.11 o 
  12   5   3       14.45       22.27      4.81 o 
 -11   6   3      265.64      257.25     11.32 o 
 -10   6   3        3.84        5.91      3.27 o 
  -9   6   3      425.44      413.29      9.53 o 
  -8   6   3      143.89      135.44      6.32 o 
  -7   6   3        2.78       10.19      2.03 o 
  -6   6   3       12.07        9.95      1.85 o 
  -5   6   3        1.20        0.87      1.74 o 
  -4   6   3      709.59      718.73     10.29 o 
  -3   6   3       24.89       35.20      2.06 o 
  -2   6   3      713.62      728.25      9.44 o 
  -1   6   3        0.22        2.53      1.44 o 
   0   6   3       19.41       27.38      2.14 o 
   1   6   3      362.67      349.90      6.17 o 
   2   6   3       44.45       54.74      2.45 o 
   3   6   3        0.86        4.08      1.55 o 
   4   6   3      229.64      229.07      4.39 o 
   5   6   3       42.11       36.69      2.12 o 
   6   6   3        0.01        6.44      1.89 o 
   7   6   3        2.84        0.25      1.79 o 
   8   6   3        3.57       11.32      2.70 o 
   9   6   3        9.19       10.15      3.50 o 
  10   6   3       16.87       15.69      3.92 o 
  11   6   3       39.02       55.54      4.65 o 
 -10   7   3       22.60       34.63      4.89 o 
  -9   7   3       20.36       58.28      5.27 o 
  -8   7   3      130.33      134.51      6.89 o 
  -7   7   3        1.70       15.56      3.06 o 
  -6   7   3       14.95       10.47      2.90 o 
  -5   7   3        8.00       10.59      2.67 o 
  -4   7   3        0.17        0.00      1.76 o 
  -3   7   3        3.07        3.09      1.78 o 
  -2   7   3       23.10       23.55      2.45 o 
  -1   7   3       55.02       64.66      3.48 o 
   0   7   3      225.35      209.40      5.15 o 
   1   7   3      458.67      423.48      7.81 o 
   2   7   3      159.12      148.28      4.44 o 
   3   7   3      236.16      239.77      6.37 o 
   4   7   3        0.40        2.49      2.12 o 
   5   7   3       33.22       45.70      3.06 o 
   6   7   3       15.84       15.37      2.91 o 
   7   7   3        0.03       10.43      3.40 o 
   8   7   3       87.35      112.95      6.16 o 
   9   7   3       79.41      106.44      6.35 o 
  -8   8   3       29.88       34.49      5.93 o 
  -7   8   3       45.41       51.28      6.25 o 
  -6   8   3        5.69        6.52      3.71 o 
  -5   8   3      323.21      312.18      8.88 o 
  -4   8   3       48.38       53.07      4.76 o 
  -3   8   3      361.93      367.41     10.17 o 
  -2   8   3        0.33        8.84      3.45 o 
  -1   8   3      517.49      498.91     12.10 o 
   0   8   3        8.85       10.91      3.42 o 
   1   8   3      148.34      145.78      6.37 o 
   2   8   3      111.13      113.47      5.88 o 
   3   8   3       23.50       39.40      5.96 o 
   4   8   3       18.88       36.16      4.14 o 
   5   8   3      115.82      128.78      6.40 o 
   6   8   3       92.33       99.71      5.87 o 
   7   8   3       10.26       13.70      4.05 o 
   8   8   3       27.04       29.90      6.06 o 
  -5   9   3        0.09        2.78      4.39 o 
  -4   9   3       60.07       75.27      8.39 o 
  -3   9   3       13.06       10.08      9.22 o 
  -2   9   3       41.36       59.18     12.12 o 
  -1   9   3        0.00        9.00      8.42 o 
   0   9   3       37.89       32.19      5.37 o 
   1   9   3        1.89        2.34      4.47 o 
   2   9   3       33.87       35.95      5.52 o 
   3   9   3        2.24        1.54      4.23 o 
   4   9   3        1.41        0.00      4.24 o 
   5   9   3        4.59       13.86      5.02 o 
 -14   0   4      163.93      212.78     10.25 o 
 -13   0   4       18.76       46.91      6.22 o 
 -12   0   4       16.54       44.98      4.40 o 
 -11   0   4       36.86       27.22      3.53 o 
 -10   0   4       97.73       81.99      3.81 o 
  -9   0   4       19.33       11.78      2.22 o 
  -8   0   4      111.76      135.59      4.04 o 
  -7   0   4     1300.88     1407.02     22.26 o 
  -6   0   4     1720.38     1846.56     33.51 o 
  -5   0   4      235.50      244.32      4.57 o 
  -4   0   4     3070.90     2849.27     40.96 o 
  -3   0   4     2701.25     2989.13     39.53 o 
  -2   0   4    14725.46    13334.41    197.36 o 
  -1   0   4        0.80        0.00      0.51 o 
   0   0   4     1014.41      895.44     24.06 o 
   1   0   4     2831.84     2751.21     39.54 o 
   2   0   4     5632.44     5345.93     56.91 o 
   3   0   4     3506.28     3855.53     41.08 o 
   4   0   4      213.16      247.56      3.49 o 
   5   0   4        0.74        0.00      1.06 o 
   6   0   4      489.56      653.24     10.67 o 
   7   0   4      823.65      834.43     13.43 o 
   8   0   4     1207.45     1264.77     19.67 o 
   9   0   4      199.98      253.22      6.20 o 
  10   0   4      184.54      155.21      5.21 o 
  11   0   4       12.53       54.25      4.25 o 
  12   0   4       27.50       52.93      4.34 o 
  13   0   4       24.99        0.00      5.49 o 
  14   0   4      153.93      184.92     13.59 o 
 -14   1   4       24.70       42.99      4.27 o 
 -13   1   4        0.44        2.88      3.02 o 
 -12   1   4       44.83       36.37      2.90 o 
 -11   1   4        3.56       12.13      2.22 o 
 -10   1   4       50.65       44.96      2.24 o 
  -9   1   4      334.64      344.30      5.17 o 
  -8   1   4      160.79      191.40      3.44 o 
  -7   1   4      164.15      199.06      3.33 o 
  -6   1   4     1580.09     1663.42     17.34 o 
  -5   1   4       97.42      169.69      2.51 o 
  -4   1   4     3209.80     3268.04     36.46 o 
  -3   1   4     9639.46     9687.48     78.17 o 
  -2   1   4     1296.13     1125.72     12.42 o 
  -1   1   4     4300.31     4081.46     40.60 o 
   0   1   4     1301.55     1266.26     13.68 o 
   1   1   4    11144.74    10581.41     85.84 o 
   2   1   4      464.94      552.14      4.88 o 
   3   1   4     3942.27     4456.54     36.17 o 
   4   1   4     1592.00     1506.97     12.71 o 
   5   1   4     2190.50     2516.94     21.80 o 
   6   1   4     1071.84     1110.80     11.31 o 
   7   1   4        6.04        5.89      1.15 o 
   8   1   4       11.86       10.54      1.43 o 
   9   1   4        3.95       11.13      1.69 o 
  10   1   4        0.02       18.95      2.01 o 
  11   1   4       63.96       48.60      3.04 o 
  12   1   4      104.07      183.06      6.16 o 
  13   1   4        9.57        2.61      4.08 o 
  14   1   4       20.20       34.52      7.82 o 
 -14   2   4       24.76       15.19      4.36 o 
 -13   2   4       17.22       14.92      3.51 o 
 -12   2   4       28.21       25.08      3.05 o 
 -11   2   4       97.39      103.29      3.85 o 
 -10   2   4       13.63       17.19      2.23 o 
  -9   2   4      100.58      104.87      2.88 o 
  -8   2   4      105.43      126.11      2.86 o 
  -7   2   4      512.65      536.97      6.68 o 
  -6   2   4        0.04        0.44      1.06 o 
  -5   2   4      105.03       99.37      2.33 o 
  -4   2   4      208.50      171.42      2.41 o 
  -3   2   4       86.53      126.85      1.95 o 
  -2   2   4       58.62       71.60      2.73 o 
  -1   2   4      476.17      401.24      4.23 o 
   0   2   4      211.32      228.78      2.51 o 
   1   2   4     4924.00     4876.90     41.16 o 
   2   2   4      976.29     1044.56     10.87 o 
   3   2   4      419.79      377.00      3.83 o 
   4   2   4        1.77        2.86      0.66 o 
   5   2   4      682.78      619.09      6.37 o 
   6   2   4      220.51      241.54      3.41 o 
   7   2   4       20.28       20.42      1.29 o 
   8   2   4        9.50        4.43      1.21 o 
   9   2   4      279.37      244.16      4.36 o 
  10   2   4      165.23      123.33      5.60 o 
  11   2   4       80.20       52.80      3.02 o 
  12   2   4        0.64        5.95      2.84 o 
  13   2   4        0.96        0.00      3.95 o 
 -14   3   4       14.96       28.15      5.80 o 
 -13   3   4       15.04       32.78      4.75 o 
 -12   3   4       64.81       60.66      3.82 o 
 -11   3   4      186.97      149.44      5.02 o 
 -10   3   4       28.73       33.67      2.63 o 
  -9   3   4      150.87      132.75      3.54 o 
  -8   3   4        0.90        0.60      1.48 o 
  -7   3   4       21.61       30.95      1.81 o 
  -6   3   4       21.68       26.85      1.62 o 
  -5   3   4      862.32      923.28     10.97 o 
  -4   3   4      110.66      188.02      4.06 o 
  -3   3   4      369.81      415.63      5.43 o 
  -2   3   4      592.72      681.89     10.06 o 
  -1   3   4     2162.89     2113.80     22.98 o 
   0   3   4      216.11      183.87      3.08 o 
   1   3   4      237.69      285.34      3.88 o 
   2   3   4      236.09      273.37      3.84 o 
   3   3   4     2116.59     1969.76     18.96 o 
   4   3   4      550.73      680.83      6.91 o 
   5   3   4       37.07       48.57      1.83 o 
   6   3   4       42.50       57.74      1.74 o 
   7   3   4      214.09      189.72      3.28 o 
   8   3   4      131.44      124.75      2.78 o 
   9   3   4       48.59       41.82      2.06 o 
  10   3   4      115.69      136.19      3.80 o 
  11   3   4        0.95        6.23      2.75 o 
  12   3   4       42.22       52.40      4.03 o 
  13   3   4       57.85       75.47      7.63 o 
 -13   4   4       32.76       22.98      4.71 o 
 -12   4   4       12.22       12.04      4.12 o 
 -11   4   4        7.29       10.88      2.76 o 
 -10   4   4        6.45       20.54      2.52 o 
  -9   4   4        0.05        0.00      1.92 o 
  -8   4   4        5.10        9.31      1.81 o 
  -7   4   4       30.37       44.98      2.18 o 
  -6   4   4      703.24      653.36      8.55 o 
  -5   4   4      847.38      822.91     10.13 o 
  -4   4   4        7.04       22.42      1.55 o 
  -3   4   4      802.09      656.74      8.18 o 
  -2   4   4     2036.48     2156.51     22.22 o 
  -1   4   4     1158.32     1126.65     12.95 o 
   0   4   4      258.60      311.06      8.67 o 
   1   4   4      283.95      238.93      3.72 o 
   2   4   4       30.08       48.62      1.66 o 
   3   4   4       25.47       51.17      1.64 o 
   4   4   4       66.97       73.40      1.96 o 
   5   4   4      117.58      108.08      3.14 o 
   6   4   4      298.14      297.76      4.19 o 
   7   4   4        0.51        2.99      1.36 o 
   8   4   4      693.42      710.80      8.79 o 
   9   4   4       30.94       33.45      2.71 o 
  10   4   4       10.88        5.13      2.88 o 
  11   4   4        1.03        2.69      2.71 o 
  12   4   4        2.55        5.53      3.07 o 
 -12   5   4       41.33       50.57      6.58 o 
 -11   5   4        1.53        1.13      3.05 o 
 -10   5   4       13.08       22.41      3.36 o 
  -9   5   4      459.08      433.70      8.44 o 
  -8   5   4        3.98       23.61      3.97 o 
  -7   5   4      236.78      234.14      4.58 o 
  -6   5   4      905.42      868.06     11.02 o 
  -5   5   4        3.48        3.13      1.42 o 
  -4   5   4      312.79      263.67      4.47 o 
  -3   5   4      121.16       97.78      2.65 o 
  -2   5   4      340.09      362.34      5.78 o 
  -1   5   4      398.14      418.52      8.22 o 
   0   5   4      212.54      261.06      4.53 o 
   1   5   4        0.02        1.38      1.30 o 
   2   5   4        6.97        5.72      1.77 o 
   3   5   4       35.82       14.28      1.44 o 
   4   5   4        0.01        2.36      1.25 o 
   5   5   4        0.11        3.31      1.22 o 
   6   5   4        3.20       11.76      1.91 o 
   7   5   4       81.49       78.14      2.60 o 
   8   5   4       56.08       57.83      2.35 o 
   9   5   4       22.76       29.73      2.87 o 
  10   5   4       36.71       29.50      3.03 o 
  11   5   4       12.21        8.32      3.17 o 
  12   5   4        5.94        0.45      3.25 o 
 -11   6   4       31.00       59.26      5.45 o 
 -10   6   4       26.26       23.20      3.71 o 
  -9   6   4       48.39       50.98      4.06 o 
  -8   6   4        1.42        5.99      2.86 o 
  -7   6   4      268.71      224.71      5.13 o 
  -6   6   4        0.68        0.00      1.65 o 
  -5   6   4      127.02      114.18      3.29 o 
  -4   6   4       88.83       96.98      4.37 o 
  -3   6   4       50.81       44.80      2.36 o 
  -2   6   4       52.76       56.31      2.28 o 
  -1   6   4       14.97       16.93      2.12 o 
   0   6   4       98.79      114.12      3.22 o 
   1   6   4        8.49       14.08      1.70 o 
   2   6   4      326.12      323.27      5.65 o 
   3   6   4      214.63      213.83      4.49 o 
   4   6   4      323.74      315.49      5.29 o 
   5   6   4        0.72        0.00      1.64 o 
   6   6   4      113.88      104.71      3.91 o 
   7   6   4       18.60       19.56      2.30 o 
   8   6   4      188.11      177.59      6.49 o 
   9   6   4        3.29        6.79      3.44 o 
  10   6   4        8.29        7.31      4.94 o 
  11   6   4        1.36        0.00      3.49 o 
 -10   7   4       13.97        5.53      4.09 o 
  -9   7   4      354.43      354.28      9.22 o 
  -8   7   4        0.04        3.95      2.78 o 
  -7   7   4      569.47      556.94     11.49 o 
  -6   7   4        0.84        0.12      2.68 o 
  -5   7   4       52.18       64.92      3.91 o 
  -4   7   4       11.92       16.75      2.43 o 
  -3   7   4       42.08       44.70      2.95 o 
  -2   7   4        3.46        2.62      1.99 o 
  -1   7   4       35.05       31.33      2.56 o 
   0   7   4       98.74       94.99      3.70 o 
   1   7   4      178.99      177.62      5.39 o 
   2   7   4        0.07       21.96      6.41 o 
   3   7   4      136.42      133.37      4.92 o 
   4   7   4       29.57       29.58      3.02 o 
   5   7   4       91.93       79.03      3.88 o 
   6   7   4       12.02       14.00      2.87 o 
   7   7   4      248.81      206.88     10.27 o 
   8   7   4      112.53      113.92      6.27 o 
   9   7   4        0.07        5.65      3.78 o 
  -8   8   4        0.48        0.43      4.59 o 
  -7   8   4       96.92       99.50      8.93 o 
  -6   8   4        9.73        5.49      3.63 o 
  -5   8   4       23.80       28.75      3.57 o 
  -4   8   4       19.71       25.34      3.42 o 
  -3   8   4       50.77       78.28      5.11 o 
  -2   8   4       37.19       43.84      4.30 o 
  -1   8   4       25.28       33.68      3.91 o 
   0   8   4      143.30      125.36      7.51 o 
   1   8   4      107.11      112.92      5.78 o 
   2   8   4       36.41       23.72      3.75 o 
   3   8   4      102.61       96.63      7.50 o 
   4   8   4        6.27        0.42      3.14 o 
   5   8   4      175.60      164.68      7.96 o 
   6   8   4       66.74       81.66      5.52 o 
   7   8   4        6.37        0.16      3.62 o 
  -5   9   4       87.81       92.48     16.91 o 
  -4   9   4        0.16        1.01      4.24 o 
  -3   9   4        0.11        0.00      4.15 o 
  -2   9   4        9.58        8.83      3.86 o 
  -1   9   4      189.64      204.08      7.88 o 
   0   9   4        1.37        3.28      3.57 o 
   1   9   4        4.33        5.36      3.63 o 
   2   9   4        1.66        4.85      5.73 o 
   3   9   4       74.12       94.13      6.00 o 
   4   9   4       11.22        6.78      4.69 o 
   5   9   4        3.38        2.09      6.44 o 
 -14   1   5        0.47        3.66      4.02 o 
 -13   1   5      100.34       89.26      6.35 o 
 -12   1   5       21.62       23.94      3.00 o 
 -11   1   5      250.64      236.04      7.13 o 
 -10   1   5       61.74       77.57      2.67 o 
  -9   1   5      488.65      439.20      6.08 o 
  -8   1   5       95.23      108.45      2.62 o 
  -7   1   5       68.88       95.18      2.29 o 
  -6   1   5      216.85      266.02      3.76 o 
  -5   1   5      189.71      208.63      3.45 o 
  -4   1   5        4.36        5.75      0.68 o 
  -3   1   5      256.49      310.40      3.39 o 
  -2   1   5    20021.00    19535.89    172.97 o 
  -1   1   5     2300.55     2335.92     25.05 o 
   0   1   5     4363.96     4298.48     42.84 o 
   1   1   5      476.53      451.72      4.42 o 
   2   1   5      385.34      362.45      3.37 o 
   3   1   5       28.26       22.65      0.73 o 
   4   1   5        2.03        2.76      0.59 o 
   5   1   5      692.27      893.18      8.71 o 
   6   1   5      637.26      660.09      7.18 o 
   7   1   5       38.86       33.11      1.43 o 
   8   1   5      117.83      140.53      3.05 o 
   9   1   5     1852.17     1879.02     20.13 o 
  10   1   5      255.55      324.70      6.23 o 
  11   1   5      173.14      178.22      4.70 o 
  12   1   5        7.23        1.83      3.27 o 
  13   1   5      185.38      170.68      8.96 o 
 -14   2   5       25.54       44.65      6.99 o 
 -13   2   5       18.94        5.66      3.73 o 
 -12   2   5      640.15      638.83     11.32 o 
 -11   2   5      464.88      394.47      7.24 o 
 -10   2   5      181.76      165.92      3.96 o 
  -9   2   5      325.47      324.71      5.04 o 
  -8   2   5       16.83       18.67      1.54 o 
  -7   2   5      272.56      279.66      4.52 o 
  -6   2   5      400.48      430.20      6.36 o 
  -5   2   5      828.71      875.84      9.64 o 
  -4   2   5      203.26      124.93      2.00 o 
  -3   2   5      257.55      306.74      4.32 o 
  -2   2   5      140.13      213.58      3.15 o 
  -1   2   5     3929.70     3745.78     37.36 o 
   0   2   5     6756.93     6506.46     68.75 o 
   1   2   5     1013.36     1053.63     10.90 o 
   2   2   5     4506.32     4052.10     36.05 o 
   3   2   5      311.70      313.35      3.49 o 
   4   2   5      679.80      777.83      7.62 o 
   5   2   5        7.39        3.76      0.82 o 
   6   2   5        1.73        0.00      0.84 o 
   7   2   5       17.85       12.85      1.40 o 
   8   2   5      483.02      452.39      5.83 o 
   9   2   5      132.99      105.62      3.05 o 
  10   2   5      123.21      104.05      5.14 o 
  11   2   5      156.50      207.32      6.32 o 
  12   2   5       36.78       44.67      4.56 o 
  13   2   5       37.16       53.91      6.14 o 
 -13   3   5        0.01        5.51      4.42 o 
 -12   3   5       22.21        6.30      3.63 o 
 -11   3   5        2.65        1.26      2.45 o 
 -10   3   5      475.88      499.92      8.27 o 
  -9   3   5       83.47       96.32      3.15 o 
  -8   3   5        4.37        3.29      1.57 o 
  -7   3   5      209.15      165.91      4.20 o 
  -6   3   5      273.30      345.32      5.15 o 
  -5   3   5      166.87      201.47      2.99 o 
  -4   3   5        7.29       11.48      1.12 o 
  -3   3   5     1518.69     1690.55     20.24 o 
  -2   3   5       49.19       61.34      2.47 o 
  -1   3   5      259.83      305.34      4.07 o 
   0   3   5      438.07      449.49      5.56 o 
   1   3   5     1537.75     1470.61     15.13 o 
   2   3   5      183.66      175.80      2.60 o 
   3   3   5     1025.20      880.91     10.27 o 
   4   3   5       80.33      132.26      2.70 o 
   5   3   5     1553.07     1563.08     14.75 o 
   6   3   5      118.90      126.87      2.35 o 
   7   3   5       88.82       96.75      2.35 o 
   8   3   5       44.61       32.24      1.71 o 
   9   3   5      230.86      229.70      4.16 o 
  10   3   5       98.85       64.70      3.46 o 
  11   3   5       43.00       54.38      3.83 o 
  12   3   5       58.85       41.70      4.59 o 
  13   3   5        0.87        0.46      4.47 o 
 -13   4   5       31.29       14.36      4.42 o 
 -12   4   5        0.05        0.00      3.46 o 
 -11   4   5      196.65      163.49      5.99 o 
 -10   4   5      126.36      119.07      4.52 o 
  -9   4   5       19.33       17.59      2.32 o 
  -8   4   5      377.22      368.82      5.98 o 
  -7   4   5       67.14       57.54      2.38 o 
  -6   4   5      174.44      176.12      3.26 o 
  -5   4   5        1.93        5.90      1.49 o 
  -4   4   5      622.52      656.81      8.30 o 
  -3   4   5      202.28      196.17      3.72 o 
  -2   4   5     1293.59     1212.18     13.96 o 
  -1   4   5        6.70        4.95      1.38 o 
   0   4   5      718.05      783.90      9.35 o 
   1   4   5      516.70      473.30      7.26 o 
   2   4   5      461.53      473.99      6.19 o 
   3   4   5       81.28       54.34      1.85 o 
   4   4   5      107.41      124.03      2.95 o 
   5   4   5     1189.14     1114.03     11.54 o 
   6   4   5       85.70       80.67      2.28 o 
   7   4   5      214.63      253.42      3.93 o 
   8   4   5      308.85      326.20      4.80 o 
   9   4   5       58.57       78.74      2.93 o 
  10   4   5        1.74        3.04      2.58 o 
  11   4   5       22.33       32.03      3.50 o 
  12   4   5       44.26       57.04      5.13 o 
 -12   5   5        7.75        6.07      3.91 o 
 -11   5   5       31.25       28.82      4.51 o 
 -10   5   5       99.17       99.69      4.94 o 
  -9   5   5        1.94       16.86      4.57 o 
  -8   5   5      216.77      226.54      5.12 o 
  -7   5   5      125.23      120.59      3.93 o 
  -6   5   5        2.70       11.61      1.79 o 
  -5   5   5        0.75        1.96      1.51 o 
  -4   5   5       11.99       17.70      1.83 o 
  -3   5   5      425.08      453.28      6.38 o 
  -2   5   5      233.33      239.18      4.42 o 
  -1   5   5     1823.62     1798.72     18.91 o 
   0   5   5       33.11       42.14      1.94 o 
   1   5   5      835.84      836.12     11.08 o 
   2   5   5        5.40        5.18      1.43 o 
   3   5   5        0.90        0.69      1.17 o 
   4   5   5      147.52      170.92      3.67 o 
   5   5   5        5.48       15.50      1.98 o 
   6   5   5      622.24      555.33      6.74 o 
   7   5   5        2.43        1.55      1.61 o 
   8   5   5      192.63      182.36      4.48 o 
   9   5   5        0.10        0.00      2.17 o 
  10   5   5        2.56        6.00      2.53 o 
  11   5   5        0.36        0.41      2.58 o 
 -11   6   5        0.18        0.00      3.69 o 
 -10   6   5      232.82      193.69     11.50 o 
  -9   6   5       67.94       78.80      4.68 o 
  -8   6   5      201.11      194.86      7.42 o 
  -7   6   5       81.43      111.68      6.54 o 
  -6   6   5       10.77        7.67      1.88 o 
  -5   6   5        8.70       13.66      2.03 o 
  -4   6   5       88.19      100.88      3.33 o 
  -3   6   5      586.60      551.48      8.33 o 
  -2   6   5      106.24       97.20      2.89 o 
  -1   6   5      797.19      750.51      9.65 o 
   0   6   5      854.31      808.30     11.05 o 
   1   6   5        9.47       10.25      2.73 o 
   2   6   5      106.29      106.22      3.72 o 
   3   6   5        0.42       12.17      2.01 o 
   4   6   5       53.34       57.68      2.64 o 
   5   6   5        0.15        0.00      1.78 o 
   6   6   5        0.49        0.00      1.91 o 
   7   6   5      151.07      172.09      4.50 o 
   8   6   5        5.41        8.94      2.30 o 
   9   6   5       90.75      122.21      5.23 o 
  10   6   5       10.77       10.86      3.82 o 
 -10   7   5        2.93        4.95      3.46 o 
  -9   7   5       90.02      100.68      6.99 o 
  -8   7   5        0.58        0.00      2.65 o 
  -7   7   5       34.75       56.34      3.64 o 
  -6   7   5      109.74      109.72      4.97 o 
  -5   7   5      346.16      278.48      7.24 o 
  -4   7   5       69.28       61.87      3.85 o 
  -3   7   5        0.55        0.00      1.97 o 
  -2   7   5        4.31        1.75      1.95 o 
  -1   7   5       60.81       68.05      3.64 o 
   0   7   5       95.98       86.84      4.04 o 
   1   7   5       10.96       22.74      2.94 o 
   2   7   5      956.64      888.15     17.71 o 
   3   7   5       13.92       23.86      2.57 o 
   4   7   5       83.28       76.00      3.93 o 
   5   7   5        4.99        7.70      2.33 o 
   6   7   5        3.14        1.22      2.72 o 
   7   7   5       11.60        8.60      2.80 o 
   8   7   5       21.96       16.97      3.87 o 
   9   7   5       86.85       86.54      5.86 o 
  -8   8   5        4.12       10.03      4.93 o 
  -7   8   5       64.29       73.08      5.69 o 
  -6   8   5       12.40       15.07      3.48 o 
  -5   8   5        6.88        2.00      2.91 o 
  -4   8   5       28.68       40.81      3.77 o 
  -3   8   5      164.81      180.39     11.08 o 
  -2   8   5      100.06      102.99      5.97 o 
  -1   8   5        0.90        7.51      2.82 o 
   0   8   5      101.50      121.76      5.13 o 
   1   8   5       24.43       51.39      4.92 o 
   2   8   5        0.03        0.00      3.15 o 
   3   8   5       61.99       59.19      4.77 o 
   4   8   5        9.27       15.34      3.60 o 
   5   8   5        0.39        5.25      3.35 o 
   6   8   5        4.06        3.67      4.46 o 
   7   8   5       20.65       24.47      6.34 o 
  -5   9   5        0.66        3.63      7.91 o 
  -4   9   5        0.60        0.00      4.24 o 
  -3   9   5       58.44       53.57      5.11 o 
  -2   9   5        2.29        2.30      3.63 o 
  -1   9   5       18.72       36.88      4.56 o 
   0   9   5        2.36        6.23      3.65 o 
   1   9   5      153.72      158.43      7.20 o 
   2   9   5       44.50       55.90      5.21 o 
   3   9   5      182.33      190.58      7.83 o 
   4   9   5        1.82        0.00      3.49 o 
 -14   0   6        3.00        3.51      7.21 o 
 -13   0   6      115.98       62.92      8.74 o 
 -12   0   6       11.67        2.56      3.97 o 
 -11   0   6       16.64        0.00      2.69 o 
 -10   0   6      124.74      123.53      4.47 o 
  -9   0   6        0.82        2.86      2.02 o 
  -8   0   6       12.01        0.00      1.68 o 
  -7   0   6       16.92       31.12      2.08 o 
  -6   0   6       14.09       18.40      1.61 o 
  -5   0   6      152.19      167.96      3.38 o 
  -4   0   6     7833.99     8668.46     98.74 o 
  -3   0   6     1142.21     1135.75     18.46 o 
  -2   0   6     7880.00     7724.91    108.55 o 
  -1   0   6      120.66       92.03      3.48 o 
   0   0   6      217.67      179.06      5.19 o 
   1   0   6     1681.95     1755.82     39.04 o 
   2   0   6     3570.25     3614.08     51.00 o 
   3   0   6      959.57      824.16     12.50 o 
   4   0   6      423.82      469.67      7.59 o 
   5   0   6      260.10      270.76      4.27 o 
   6   0   6      449.77      462.85      8.81 o 
   7   0   6      445.28      521.19     13.67 o 
   8   0   6      724.80      606.84     10.62 o 
   9   0   6      259.90      200.04      5.57 o 
  10   0   6      926.25      774.35     17.65 o 
  11   0   6      127.61      110.92      5.44 o 
  12   0   6       78.94       50.22      7.98 o 
  13   0   6       42.95       33.37      7.66 o 
 -14   1   6        8.28        4.72      5.30 o 
 -13   1   6       36.79       70.44      5.38 o 
 -12   1   6        1.62        0.00      2.67 o 
 -11   1   6      274.49      244.24      5.43 o 
 -10   1   6      250.88      276.44      4.69 o 
  -9   1   6       49.96       43.16      2.02 o 
  -8   1   6        0.05        1.58      1.22 o 
  -7   1   6      383.88      392.88      5.18 o 
  -6   1   6      254.67      278.95      4.93 o 
  -5   1   6      390.16      299.38      4.29 o 
  -4   1   6     5516.04     5900.38     55.13 o 
  -3   1   6       57.98       48.20      1.34 o 
  -2   1   6     4918.22     4987.21     49.58 o 
  -1   1   6     3037.19     2972.57     34.41 o 
   0   1   6       13.25        9.41      0.62 o 
   1   1   6     4342.55     4373.12     46.48 o 
   2   1   6      169.61      121.51      1.69 o 
   3   1   6      263.35      307.08      3.14 o 
   4   1   6      651.36      584.25      5.91 o 
   5   1   6     2449.33     2609.04     22.58 o 
   6   1   6        0.07        1.26      0.85 o 
   7   1   6       68.24       88.57      2.12 o 
   8   1   6      223.35      267.56      4.25 o 
   9   1   6        6.13       29.49      2.00 o 
  10   1   6     1594.61     1715.06     18.77 o 
  11   1   6       19.73       54.31      3.72 o 
  12   1   6       87.27       88.98      6.75 o 
  13   1   6       13.42       28.02      5.26 o 
 -14   2   6      196.27      223.27     11.12 o 
 -13   2   6       50.12       56.19      7.65 o 
 -12   2   6       96.65      140.30      6.18 o 
 -11   2   6       24.76       34.07      2.76 o 
 -10   2   6       11.16       21.26      2.10 o 
  -9   2   6        5.13        8.72      1.73 o 
  -8   2   6       65.59       75.38      2.55 o 
  -7   2   6      121.77       97.07      2.61 o 
  -6   2   6       56.08       61.34      2.00 o 
  -5   2   6        2.53        2.05      0.80 o 
  -4   2   6      232.94      245.07      3.31 o 
  -3   2   6      884.87     1001.02      9.97 o 
  -2   2   6      686.85      639.19      6.98 o 
  -1   2   6        6.32        0.41      0.60 o 
   0   2   6     5465.77     5209.36     51.56 o 
   1   2   6       42.04       46.87      1.17 o 
   2   2   6      636.30      673.25      6.54 o 
   3   2   6       71.61       39.02      1.03 o 
   4   2   6      735.45      791.12      8.20 o 
   5   2   6      157.78      160.05      2.41 o 
   6   2   6       27.51       40.64      1.38 o 
   7   2   6       98.23       97.24      2.28 o 
   8   2   6       62.10       77.38      2.25 o 
   9   2   6      259.81      295.09      4.84 o 
  10   2   6        3.80       11.30      2.50 o 
  11   2   6      150.96      166.62      5.71 o 
  12   2   6       12.05       27.42      5.52 o 
  13   2   6        1.54        0.00      4.11 o 
 -13   3   6       96.72       73.71      8.36 o 
 -12   3   6       27.36       34.84      4.49 o 
 -11   3   6       58.27       41.56      3.30 o 
 -10   3   6      169.23      152.71      4.33 o 
  -9   3   6      206.02      199.68      4.25 o 
  -8   3   6       38.36       49.18      2.30 o 
  -7   3   6        0.44        0.00      1.32 o 
  -6   3   6      186.88      206.12      3.71 o 
  -5   3   6       95.11       83.05      1.93 o 
  -4   3   6      181.81      163.41      2.95 o 
  -3   3   6      632.67      674.23      7.73 o 
  -2   3   6      791.87      988.25     11.26 o 
  -1   3   6       44.75       35.16      1.78 o 
   0   3   6     2617.79     2649.27     30.86 o 
   1   3   6     1108.41      969.51     10.27 o 
   2   3   6     1110.42     1190.51     13.34 o 
   3   3   6       64.07       65.23      1.65 o 
   4   3   6     1910.00     1870.65     19.41 o 
   5   3   6       61.58       90.43      2.09 o 
   6   3   6      502.23      543.83      6.42 o 
   7   3   6      394.26      403.48      4.92 o 
   8   3   6       22.47       25.31      1.97 o 
   9   3   6       52.59       75.69      2.78 o 
  10   3   6       33.99       25.75      2.74 o 
  11   3   6       19.58       36.65      3.46 o 
  12   3   6        6.20        7.79      4.44 o 
  13   3   6        1.21        0.88      4.56 o 
 -13   4   6       40.42       63.21      5.69 o 
 -12   4   6        0.35        0.00      3.76 o 
 -11   4   6        6.30       16.47      3.85 o 
 -10   4   6      179.63      201.35     11.27 o 
  -9   4   6      532.14      450.19      7.65 o 
  -8   4   6      494.73      501.36      7.38 o 
  -7   4   6        8.11       10.52      1.67 o 
  -6   4   6      162.20      181.52      3.32 o 
  -5   4   6      418.69      407.46      5.82 o 
  -4   4   6      771.06      778.24      9.58 o 
  -3   4   6       13.26       24.40      1.58 o 
  -2   4   6       30.32       49.80      3.02 o 
  -1   4   6     2489.82     2373.09     25.93 o 
   0   4   6       84.10       89.32      3.01 o 
   1   4   6     1999.28     2103.80     21.58 o 
   2   4   6     1541.40     1439.51     15.14 o 
   3   4   6       31.37       15.09      1.29 o 
   4   4   6      176.42      194.11      3.51 o 
   5   4   6       51.39       57.01      2.07 o 
   6   4   6       36.63       38.98      1.61 o 
   7   4   6      273.87      257.28      3.96 o 
   8   4   6      464.45      433.10      6.13 o 
   9   4   6        8.99        1.55      1.67 o 
  10   4   6       22.12        8.09      2.46 o 
  11   4   6        1.54        0.00      2.66 o 
  12   4   6       97.66      114.46     13.65 o 
 -12   5   6        8.55        3.73      3.90 o 
 -11   5   6        2.26        0.00      3.43 o 
 -10   5   6      319.25      341.24      8.53 o 
  -9   5   6      201.58      198.16      6.28 o 
  -8   5   6      538.44      530.44      9.49 o 
  -7   5   6       42.48       43.75      2.57 o 
  -6   5   6        2.96        7.11      1.66 o 
  -5   5   6      111.78      129.10      3.44 o 
  -4   5   6       24.47       48.21      2.21 o 
  -3   5   6      573.29      619.95      8.85 o 
  -2   5   6      959.26      865.09     11.53 o 
  -1   5   6      130.75      152.73      5.46 o 
   0   5   6     1295.32     1308.02     14.11 o 
   1   5   6        1.03        5.82      2.19 o 
   2   5   6      264.83      313.60      7.34 o 
   3   5   6      257.77      249.14      4.30 o 
   4   5   6       43.66       62.19      2.48 o 
   5   5   6      803.61      724.53     10.22 o 
   6   5   6      121.15      110.65      3.45 o 
   7   5   6      302.96      257.11      5.25 o 
   8   5   6      251.05      242.40      5.24 o 
   9   5   6       24.59       29.31      3.17 o 
  10   5   6       47.84       53.97      5.89 o 
  11   5   6        2.81        4.64      4.51 o 
 -11   6   6        6.21        6.52      4.05 o 
 -10   6   6        2.36        2.93      3.68 o 
  -9   6   6       52.42       70.17      5.03 o 
  -8   6   6      138.20      159.32      6.20 o 
  -7   6   6      833.60      761.02     24.45 o 
  -6   6   6        9.10       22.36      2.68 o 
  -5   6   6      406.11      337.88      6.98 o 
  -4   6   6      926.91      889.74     12.24 o 
  -3   6   6      172.01      151.73      4.72 o 
  -2   6   6      118.87      119.57      3.84 o 
  -1   6   6      406.70      380.73      6.39 o 
   0   6   6      325.92      331.34      9.44 o 
   1   6   6      140.69      152.84      4.22 o 
   2   6   6      310.94      296.81      6.02 o 
   3   6   6      868.76      820.04     11.41 o 
   4   6   6       55.94       63.53      3.08 o 
   5   6   6       41.67       38.09      2.74 o 
   6   6   6       13.88       13.62      2.13 o 
   7   6   6      134.99      154.21      4.30 o 
   8   6   6      111.60      106.04      4.12 o 
   9   6   6       37.57       46.25      3.84 o 
  10   6   6        0.43        3.16      3.52 o 
 -10   7   6        0.37        6.21      4.14 o 
  -9   7   6        2.72       12.84      3.46 o 
  -8   7   6       72.86       71.22      6.74 o 
  -7   7   6       88.84       87.55      4.28 o 
  -6   7   6      136.76      126.74      6.33 o 
  -5   7   6       50.31       73.79      4.17 o 
  -4   7   6      211.58      191.08      5.95 o 
  -3   7   6      149.30      155.70      5.03 o 
  -2   7   6        2.57        0.11      2.02 o 
  -1   7   6      134.55      134.50      6.05 o 
   0   7   6       15.06       19.00      3.51 o 
   1   7   6      203.57      237.34      6.40 o 
   2   7   6      148.80      192.89      7.03 o 
   3   7   6      269.10      315.87      6.82 o 
   4   7   6       67.74       84.63      3.75 o 
   5   7   6        0.00        0.00      2.04 o 
   6   7   6        7.53        4.44      2.59 o 
   7   7   6        2.19        0.00      2.23 o 
   8   7   6        5.19        9.83      3.65 o 
   9   7   6        0.00        0.14      3.66 o 
  -8   8   6       39.34       38.27      4.97 o 
  -7   8   6       21.83       21.57      4.78 o 
  -6   8   6       62.24       69.72      5.37 o 
  -5   8   6        0.24        0.00      2.83 o 
  -4   8   6       20.43       29.65      3.52 o 
  -3   8   6       45.11       62.24      4.25 o 
  -2   8   6        2.63        3.36      2.78 o 
  -1   8   6      235.39      206.75      6.37 o 
   0   8   6      123.74      122.17      5.42 o 
   1   8   6      316.60      306.09      7.84 o 
   2   8   6      219.90      221.48      6.68 o 
   3   8   6       30.62       26.62      3.36 o 
   4   8   6        3.60        0.56      3.27 o 
   5   8   6        0.08        4.12      3.39 o 
   6   8   6       49.26       39.89      4.64 o 
   7   8   6        3.88        0.00      3.56 o 
  -5   9   6        4.45        0.00      4.54 o 
  -4   9   6        0.86        0.06      3.71 o 
  -3   9   6        0.57        1.74      3.59 o 
  -2   9   6        7.72        2.72      3.66 o 
  -1   9   6       57.03       57.50      5.17 o 
   0   9   6      132.39      135.54      6.88 o 
   1   9   6       63.71       65.94      5.41 o 
   2   9   6        9.49       16.88      4.19 o 
   3   9   6       21.50       25.78      4.37 o 
   4   9   6        7.36        0.00      4.47 o 
 -14   1   7       40.86       40.02      9.06 o 
 -13   1   7      160.52      132.30      6.77 o 
 -12   1   7       93.41      112.25      5.11 o 
 -11   1   7      373.63      329.02      6.41 o 
 -10   1   7        0.61        1.33      1.56 o 
  -9   1   7       49.71       35.99      1.90 o 
  -8   1   7      160.59      146.50      2.97 o 
  -7   1   7       93.62       60.37      2.02 o 
  -6   1   7       89.55      112.07      2.11 o 
  -5   1   7        2.20        1.07      0.67 o 
  -4   1   7      309.87      325.20      5.62 o 
  -3   1   7      918.46      853.99      8.05 o 
  -2   1   7     2670.26     2477.34     26.73 o 
  -1   1   7      866.40      830.43      9.21 o 
   0   1   7      288.20      263.19      3.11 o 
   1   1   7       11.04       11.60      0.90 o 
   2   1   7        1.22        1.49      0.35 o 
   3   1   7        1.91        7.08      0.60 o 
   4   1   7        0.66        0.00      0.60 o 
   5   1   7      302.12      280.33      4.91 o 
   6   1   7      494.30      479.68      5.26 o 
   7   1   7      135.15      151.64      2.71 o 
   8   1   7       28.42       41.92      1.94 o 
   9   1   7      663.09      675.00      8.45 o 
  10   1   7      133.78      141.65      3.75 o 
  11   1   7      321.13      271.12     10.58 o 
  12   1   7       84.32       74.23      6.52 o 
  13   1   7       61.63       70.13      6.56 o 
 -14   2   7       13.15       15.17      6.48 o 
 -13   2   7      102.62       71.43      5.54 o 
 -12   2   7      477.36      423.21     11.32 o 
 -11   2   7       36.50       13.49      2.64 o 
 -10   2   7      470.13      446.82      8.36 o 
  -9   2   7      129.44      158.37      3.70 o 
  -8   2   7      379.58      358.13      5.55 o 
  -7   2   7       63.02       61.99      2.19 o 
  -6   2   7      119.01      122.67      2.53 o 
  -5   2   7     1466.60     1438.86     16.04 o 
  -4   2   7       19.21       22.48      0.93 o 
  -3   2   7     2008.64     2101.91     21.42 o 
  -2   2   7      584.09      658.91      7.19 o 
  -1   2   7      103.52       99.70      2.22 o 
   0   2   7        2.45        5.02      0.75 o 
   1   2   7     1312.53     1318.78     12.78 o 
   2   2   7        9.28        6.35      0.56 o 
   3   2   7     1426.82     1562.27     14.39 o 
   4   2   7       35.47       16.65      0.90 o 
   5   2   7     1487.91     1551.97     15.36 o 
   6   2   7       14.02       21.45      1.30 o 
   7   2   7      656.13      676.50      7.58 o 
   8   2   7       48.02       59.83      2.55 o 
   9   2   7      382.17      367.66      5.54 o 
  10   2   7       45.21       56.11      3.24 o 
  11   2   7        0.30        7.12      4.06 o 
  12   2   7      124.59      127.93      8.05 o 
  13   2   7        1.83        7.48      5.74 o 
 -13   3   7       20.79       11.34      4.06 o 
 -12   3   7        1.87        5.65      3.66 o 
 -11   3   7        2.86        1.32      3.15 o 
 -10   3   7        0.92        0.00      2.01 o 
  -9   3   7       25.37       35.52      2.51 o 
  -8   3   7       64.71       73.78      2.98 o 
  -7   3   7      421.80      421.17      6.14 o 
  -6   3   7      340.01      323.41      4.47 o 
  -5   3   7      759.75      762.17      8.68 o 
  -4   3   7      112.52      138.91      2.50 o 
  -3   3   7      322.62      410.06      5.30 o 
  -2   3   7     1536.16     1549.97     18.55 o 
  -1   3   7       57.62       88.31      2.10 o 
   0   3   7      926.94      978.78     11.75 o 
   1   3   7       31.95       25.26      1.14 o 
   2   3   7      470.47      520.53      6.38 o 
   3   3   7        6.02        2.98      0.84 o 
   4   3   7        0.13        2.32      0.82 o 
   5   3   7      193.20      216.30      3.06 o 
   6   3   7      187.49      190.64      3.23 o 
   7   3   7      165.45      182.25      4.04 o 
   8   3   7       56.20       59.13      2.31 o 
   9   3   7       47.44       46.21      2.39 o 
  10   3   7       68.39       91.32      3.49 o 
  11   3   7      171.65      176.40      8.75 o 
  12   3   7      115.57      116.53     13.02 o 
 -13   4   7       59.82       72.96      5.98 o 
 -12   4   7       27.77       18.01      4.20 o 
 -11   4   7       34.79       44.65      4.66 o 
 -10   4   7       42.61       43.63      3.69 o 
  -9   4   7      150.25      170.46      5.01 o 
  -8   4   7      475.82      476.09      7.75 o 
  -7   4   7     1007.75      952.25     11.86 o 
  -6   4   7       96.93      113.37      2.87 o 
  -5   4   7       89.63      126.12      3.33 o 
  -4   4   7      167.50      157.97      3.48 o 
  -3   4   7        0.91        1.24      1.01 o 
  -2   4   7       45.63       67.43      2.18 o 
  -1   4   7      500.17      520.31      7.25 o 
   0   4   7     1669.58     1620.92     19.61 o 
   1   4   7      181.07      185.20      4.17 o 
   2   4   7      506.70      440.55      5.86 o 
   3   4   7      271.14      242.27      3.56 o 
   4   4   7        8.23       11.35      1.13 o 
   5   4   7       37.30       37.71      1.61 o 
   6   4   7      160.28      171.48      3.61 o 
   7   4   7      139.23      148.94      3.57 o 
   8   4   7      212.91      190.65      4.48 o 
   9   4   7       13.34       23.60      2.20 o 
  10   4   7        8.45        7.31      2.44 o 
  11   4   7        1.05        0.00      3.78 o 
  12   4   7       48.80       66.19      6.77 o 
 -12   5   7        0.00        0.00      3.60 o 
 -11   5   7       21.47       18.11      4.12 o 
 -10   5   7       39.64       50.86      4.69 o 
  -9   5   7       50.17       51.70      3.91 o 
  -8   5   7      308.31      358.60      7.39 o 
  -7   5   7       84.21       65.76      3.33 o 
  -6   5   7      254.57      239.88      4.52 o 
  -5   5   7        9.37        6.60      1.58 o 
  -4   5   7       10.47       14.22      1.93 o 
  -3   5   7       51.51       77.97      2.41 o 
  -2   5   7       10.42       13.27      2.38 o 
  -1   5   7        0.06        0.26      1.19 o 
   0   5   7       29.25       44.00      2.36 o 
   1   5   7      894.09      836.66     12.94 o 
   2   5   7      382.60      369.53      5.03 o 
   3   5   7        1.26        1.23      1.15 o 
   4   5   7        6.27        8.89      1.43 o 
   5   5   7       91.09       81.61      2.76 o 
   6   5   7       22.11       21.75      2.13 o 
   7   5   7       88.49       78.62      3.18 o 
   8   5   7       58.79       71.70      3.39 o 
   9   5   7        9.63        6.47      2.20 o 
  10   5   7       14.38       25.06      3.96 o 
  11   5   7        1.88        0.00      4.35 o 
 -11   6   7       22.95       27.45      4.62 o 
 -10   6   7       76.11       59.66      5.25 o 
  -9   6   7      135.01      116.07      6.19 o 
  -8   6   7      548.20      505.51     10.73 o 
  -7   6   7       32.91       42.84      8.46 o 
  -6   6   7      509.49      466.71      9.40 o 
  -5   6   7       80.80      105.39      4.01 o 
  -4   6   7      160.65      186.30      5.27 o 
  -3   6   7       61.36       77.58      4.98 o 
  -2   6   7      397.24      377.14      7.07 o 
  -1   6   7      114.43      143.60      3.40 o 
   0   6   7        4.38        4.98      2.15 o 
   1   6   7       20.62       27.65      2.79 o 
   2   6   7        0.03        0.00      1.58 o 
   3   6   7      188.96      180.78      4.68 o 
   4   6   7        5.57       13.55      2.18 o 
   5   6   7      315.12      312.57      6.54 o 
   6   6   7      217.72      206.86      4.87 o 
   7   6   7       55.99       63.45      3.64 o 
   8   6   7        9.94       14.52      2.50 o 
   9   6   7       14.67       15.21      3.72 o 
  10   6   7       22.90       19.39      5.25 o 
  -9   7   7        0.02        0.00      3.71 o 
  -8   7   7      161.02      167.56      6.30 o 
  -7   7   7        2.50        3.40      3.00 o 
  -6   7   7       84.77       95.83      4.30 o 
  -5   7   7      277.52      242.41      8.16 o 
  -4   7   7        0.03        7.43      2.68 o 
  -3   7   7        0.00        1.16      2.11 o 
  -2   7   7        6.90        9.90      2.34 o 
  -1   7   7       13.60       15.03      4.98 o 
   0   7   7       41.50       45.85      3.42 o 
   1   7   7     1181.76     1107.30     18.43 o 
   2   7   7      262.65      255.51      8.62 o 
   3   7   7      848.78      827.05     13.10 o 
   4   7   7        0.75        0.00      2.12 o 
   5   7   7       34.86       28.78      3.01 o 
   6   7   7       31.67       20.10      2.50 o 
   7   7   7        1.16        1.62      2.29 o 
   8   7   7       11.03        4.73      5.74 o 
   9   7   7       46.73       48.16     11.20 o 
  -8   8   7        3.91        5.87      4.04 o 
  -7   8   7       23.31       29.04      6.87 o 
  -6   8   7       34.69       40.27      5.67 o 
  -5   8   7       78.07       80.63      5.54 o 
  -4   8   7      194.28      187.62      6.30 o 
  -3   8   7      178.92      170.93      5.97 o 
  -2   8   7       93.73       99.04      4.83 o 
  -1   8   7       16.23       21.59      3.21 o 
   0   8   7        1.51        0.00      2.67 o 
   1   8   7      152.62      148.78      5.62 o 
   2   8   7       61.48       67.48      3.70 o 
   3   8   7       19.50       21.88      2.88 o 
   4   8   7        1.98        0.00      2.68 o 
   5   8   7       27.65       24.62      4.12 o 
   6   8   7        6.81        7.73      3.71 o 
   7   8   7       17.91        9.16      3.99 o 
  -4   9   7       58.96       73.77      5.76 o 
  -3   9   7        0.30        1.59      3.64 o 
  -2   9   7       14.17        8.11      3.90 o 
  -1   9   7       22.44       23.39      4.25 o 
   0   9   7       30.19       36.50      4.64 o 
   1   9   7       18.72       11.69      4.00 o 
   2   9   7       19.80       17.89      5.18 o 
   3   9   7       97.55       77.21      5.82 o 
 -14   0   8        4.72        3.89      7.78 o 
 -13   0   8        0.08        0.00      6.44 o 
 -12   0   8      141.91      150.94     11.10 o 
 -11   0   8      107.81       83.47      7.43 o 
 -10   0   8      259.49      301.72      6.90 o 
  -9   0   8       96.52       91.20      3.48 o 
  -8   0   8       42.42       55.58      2.35 o 
  -7   0   8       18.00       11.90      1.39 o 
  -6   0   8        4.74        5.10      1.14 o 
  -5   0   8     2387.46     2301.21     26.97 o 
  -4   0   8     1306.75     1217.40     18.02 o 
  -3   0   8     1582.06     1407.55     20.43 o 
  -2   0   8     1684.86     1781.90     29.71 o 
  -1   0   8     2209.43     1989.93     58.45 o 
   0   0   8     1738.86     1864.80     55.19 o 
   1   0   8        8.46        1.34      1.91 o 
   2   0   8     3692.38     3925.68     49.42 o 
   3   0   8     6068.71     6431.55     90.30 o 
   4   0   8     4909.58     5487.20     69.20 o 
   5   0   8     2899.10     3015.21     47.29 o 
   6   0   8       75.16       91.08      2.47 o 
   7   0   8      110.59      110.47      3.38 o 
   8   0   8      682.33      682.59     11.60 o 
   9   0   8      150.96      143.41      4.54 o 
  10   0   8      947.93      962.18     37.26 o 
  11   0   8      396.30      349.48     17.16 o 
  12   0   8      504.16      456.17     20.74 o 
  13   0   8        0.46        5.42      6.38 o 
 -14   1   8       47.45       51.81      6.94 o 
 -13   1   8      245.71      181.32     15.25 o 
 -12   1   8       44.04       49.50      4.62 o 
 -11   1   8       22.15       16.92      2.34 o 
 -10   1   8      120.63      134.19      3.28 o 
  -9   1   8      146.89      151.37      3.22 o 
  -8   1   8      464.68      434.85      5.77 o 
  -7   1   8       11.99        2.31      0.94 o 
  -6   1   8      107.73      111.57      2.11 o 
  -5   1   8       74.75       76.10      1.70 o 
  -4   1   8       12.05       18.69      0.81 o 
  -3   1   8     6579.43     6589.09     61.48 o 
  -2   1   8     3385.05     3051.13     35.44 o 
  -1   1   8      508.65      531.22      6.77 o 
   0   1   8      109.16      128.81      2.21 o 
   1   1   8      157.49      152.99      2.55 o 
   2   1   8     1595.83     1533.80     14.09 o 
   3   1   8     1731.87     1659.45     17.12 o 
   4   1   8        1.38        2.09      0.67 o 
   5   1   8      192.50      201.74      2.74 o 
   6   1   8       31.38       31.35      1.26 o 
   7   1   8        0.92        0.89      0.99 o 
   8   1   8      514.17      527.37      6.75 o 
   9   1   8      325.48      345.93      5.23 o 
  10   1   8       39.88       40.70      2.92 o 
  11   1   8       44.89       55.59      5.82 o 
  12   1   8        2.48        2.81      4.24 o 
  13   1   8        0.81        0.39      4.19 o 
 -14   2   8       25.11        8.14      5.43 o 
 -13   2   8       40.30       29.72      5.98 o 
 -12   2   8       15.52       12.15      3.74 o 
 -11   2   8       22.45       17.24      3.09 o 
 -10   2   8      150.26      184.96      4.63 o 
  -9   2   8        6.64       10.40      1.80 o 
  -8   2   8        8.33       14.77      1.68 o 
  -7   2   8      199.92      175.47      3.44 o 
  -6   2   8       80.16       81.77      3.34 o 
  -5   2   8     1927.99     1992.01     19.31 o 
  -4   2   8      607.20      610.96      6.55 o 
  -3   2   8     4325.61     4455.02     44.46 o 
  -2   2   8      186.63      179.42      2.69 o 
  -1   2   8     5977.96     5933.09     67.48 o 
   0   2   8      692.30      646.25      8.06 o 
   1   2   8      255.72      362.85      4.63 o 
   2   2   8      692.92      774.04      7.46 o 
   3   2   8      103.69       56.14      1.31 o 
   4   2   8       10.13       13.32      0.90 o 
   5   2   8       30.03       34.09      1.23 o 
   6   2   8      233.38      237.96      3.50 o 
   7   2   8       26.67       38.41      1.69 o 
   8   2   8     1597.36     1472.72     14.33 o 
   9   2   8        1.48        3.30      1.46 o 
  10   2   8      194.82      179.08      5.68 o 
  11   2   8       26.23       34.27      8.36 o 
  12   2   8       13.35       14.49      4.77 o 
  13   2   8        1.28        1.49      4.53 o 
 -13   3   8       21.87       22.28      6.19 o 
 -12   3   8       28.93       26.46      5.94 o 
 -11   3   8       57.61       51.59      8.87 o 
 -10   3   8       88.38       92.81      3.99 o 
  -9   3   8      206.33      206.46      6.83 o 
  -8   3   8      592.03      664.38      8.94 o 
  -7   3   8      347.00      385.62      5.79 o 
  -6   3   8       28.78       20.80      1.41 o 
  -5   3   8      186.06      179.04      2.86 o 
  -4   3   8      894.40      937.00     16.65 o 
  -3   3   8      189.42      186.65      3.37 o 
  -2   3   8      161.39      135.03      2.69 o 
  -1   3   8     1055.16     1178.64     13.29 o 
   0   3   8      966.81     1068.62     10.64 o 
   1   3   8     2039.05     2011.08     20.52 o 
   2   3   8      685.07      816.39      8.90 o 
   3   3   8       62.52       61.57      1.69 o 
   4   3   8      172.61      205.44      3.20 o 
   5   3   8       59.90       78.24      1.88 o 
   6   3   8      862.07      857.11      8.82 o 
   7   3   8       45.40       29.29      1.92 o 
   8   3   8      156.92      122.96      3.01 o 
   9   3   8        1.56        0.00      1.61 o 
  10   3   8        0.05        2.47      3.17 o 
  11   3   8        0.49        5.81      4.08 o 
  12   3   8       93.72      105.96      7.72 o 
 -13   4   8        6.98       21.50      5.80 o 
 -12   4   8       14.61        8.72      3.93 o 
 -11   4   8        9.29        2.97      3.56 o 
 -10   4   8       67.97       59.77      4.67 o 
  -9   4   8      301.90      324.44      6.91 o 
  -8   4   8      460.91      461.14     13.60 o 
  -7   4   8      135.51      148.95      5.28 o 
  -6   4   8     1462.87     1420.90     16.53 o 
  -5   4   8      454.39      518.35      7.00 o 
  -4   4   8       57.14       67.61      2.13 o 
  -3   4   8      131.21      176.48      3.55 o 
  -2   4   8        0.05        3.81      1.19 o 
  -1   4   8      307.02      260.91      4.00 o 
   0   4   8       50.52       55.20      2.04 o 
   1   4   8      136.95      147.37      2.62 o 
   2   4   8      242.49      202.69      3.40 o 
   3   4   8      242.63      224.57      3.71 o 
   4   4   8       41.43       34.20      1.66 o 
   5   4   8      201.03      190.40      3.18 o 
   6   4   8      305.58      279.93      4.76 o 
   7   4   8      142.10      155.30      3.66 o 
   8   4   8       34.02       21.91      2.21 o 
   9   4   8       49.63       61.10      2.98 o 
  10   4   8        0.70        3.13      3.97 o 
  11   4   8        1.26        0.00      7.11 o 
  12   4   8      143.84      154.99     19.56 o 
 -12   5   8       35.27       50.46      6.83 o 
 -11   5   8       92.64       75.35      5.88 o 
 -10   5   8        1.93        0.81      3.35 o 
  -9   5   8      177.57      168.53      9.33 o 
  -8   5   8      104.14      112.33      4.24 o 
  -7   5   8       30.79       22.60      2.63 o 
  -6   5   8        1.83        2.53      1.85 o 
  -5   5   8      343.12      317.35      6.09 o 
  -4   5   8       30.48       47.01      2.04 o 
  -3   5   8      235.53      209.59      3.85 o 
  -2   5   8     1824.06     1847.86     22.63 o 
  -1   5   8      100.76      111.29      3.34 o 
   0   5   8     1223.17     1194.95     14.01 o 
   1   5   8      620.48      564.60      8.07 o 
   2   5   8      169.77      177.24      4.92 o 
   3   5   8      323.90      320.80      5.06 o 
   4   5   8      145.04      125.48      3.36 o 
   5   5   8      452.53      415.68      6.30 o 
   6   5   8       85.47       84.84      4.15 o 
   7   5   8      271.91      271.88      6.35 o 
   8   5   8        3.62        1.53      2.08 o 
   9   5   8        5.28        2.57      2.46 o 
  10   5   8       26.34       28.81      6.29 o 
  11   5   8        0.05        0.00      4.16 o 
 -11   6   8      125.57      107.39      6.60 o 
 -10   6   8       45.94       53.63      5.07 o 
  -9   6   8       11.39        7.85      4.00 o 
  -8   6   8      110.04      109.26      5.85 o 
  -7   6   8       33.13       33.79      3.48 o 
  -6   6   8      436.92      394.81      7.80 o 
  -5   6   8      515.89      536.19      9.41 o 
  -4   6   8       66.69       63.92      3.97 o 
  -3   6   8      930.80      873.06     23.16 o 
  -2   6   8      218.72      240.19      5.56 o 
  -1   6   8      806.09      752.84     10.64 o 
   0   6   8      844.34      842.28     11.66 o 
   1   6   8     1021.41      966.15     14.28 o 
   2   6   8        7.35        9.21      2.05 o 
   3   6   8        3.76        0.00      1.87 o 
   4   6   8      963.82      898.66     13.65 o 
   5   6   8      132.30      148.78      4.18 o 
   6   6   8       33.65       38.02      2.61 o 
   7   6   8       44.61       41.28      3.08 o 
   8   6   8        4.17        7.42      2.35 o 
   9   6   8        0.01        0.47      4.33 o 
  10   6   8        2.01        0.00      4.59 o 
  -9   7   8       60.59       58.90      5.36 o 
  -8   7   8       44.07       43.55      4.13 o 
  -7   7   8       64.93       74.35      4.58 o 
  -6   7   8      119.17      148.18      5.93 o 
  -5   7   8        8.23       14.56      3.03 o 
  -4   7   8      281.16      307.49      7.64 o 
  -3   7   8       35.82       23.14      3.06 o 
  -2   7   8        0.14        0.00      2.50 o 
  -1   7   8        0.06        0.00      2.96 o 
   0   7   8      489.38      471.73      9.64 o 
   1   7   8       67.70       55.74      9.32 o 
   2   7   8       24.82       32.24      2.82 o 
   3   7   8        2.90       10.05      2.32 o 
   4   7   8        1.48        0.00      2.15 o 
   5   7   8       54.83       60.59      3.47 o 
   6   7   8        1.75        1.39      2.30 o 
   7   7   8      240.15      226.87      6.91 o 
   8   7   8        0.74        1.27      4.44 o 
  -7   8   8        4.90        7.69      4.03 o 
  -6   8   8       38.93       36.48      4.64 o 
  -5   8   8       41.53       54.37      4.96 o 
  -4   8   8        2.46       10.16      3.57 o 
  -3   8   8        0.01        3.51      4.78 o 
  -2   8   8       43.02       42.75      4.35 o 
  -1   8   8       12.82        5.73      3.28 o 
   0   8   8        0.45        3.72      3.32 o 
   1   8   8        1.56        0.73      3.09 o 
   2   8   8        7.93       21.71      3.22 o 
   3   8   8        4.44        2.84      2.79 o 
   4   8   8        5.40        2.79      2.73 o 
   5   8   8       30.04       36.35      4.47 o 
   6   8   8        4.33        2.70      2.98 o 
  -4   9   8       56.33       60.55      5.50 o 
  -3   9   8       26.22       29.00      7.71 o 
  -2   9   8       77.18       93.97      6.01 o 
  -1   9   8       32.46       36.37      4.68 o 
   0   9   8       60.90       62.50      5.31 o 
   1   9   8       37.87       51.57      5.14 o 
   2   9   8       58.21       57.23      5.32 o 
   3   9   8        0.11        2.63      4.74 o 
 -14   1   9      135.51      156.27      9.75 o 
 -13   1   9       63.98       80.29      7.24 o 
 -12   1   9       67.38       44.69      5.89 o 
 -11   1   9      199.01      195.91      7.09 o 
 -10   1   9        5.16       13.93      1.80 o 
  -9   1   9       77.82       68.91      2.35 o 
  -8   1   9        0.24        1.26      1.39 o 
  -7   1   9       58.89       57.37      1.82 o 
  -6   1   9      103.28      111.04      2.28 o 
  -5   1   9       58.53       45.80      1.46 o 
  -4   1   9     1301.98     1272.04     13.07 o 
  -3   1   9     2444.58     2628.97     26.59 o 
  -2   1   9      211.42      268.52      4.40 o 
  -1   1   9     2117.81     2405.66     30.88 o 
   0   1   9       67.46       59.27      2.06 o 
   1   1   9      400.96      395.07      5.35 o 
   2   1   9        0.03        0.00      0.58 o 
   3   1   9     1850.76     1900.19     18.37 o 
   4   1   9       12.25       12.56      1.12 o 
   5   1   9      672.31      691.27      8.86 o 
   6   1   9        3.03        1.63      0.83 o 
   7   1   9      174.49      150.43      2.77 o 
   8   1   9      103.74       77.76      2.65 o 
   9   1   9        7.59        4.51      1.51 o 
  10   1   9       21.69       37.57      6.31 o 
  11   1   9       42.23       30.28      7.08 o 
  12   1   9        0.07        0.00      4.05 o 
  13   1   9        0.00        0.00      4.20 o 
 -14   2   9        2.79        0.00      4.89 o 
 -13   2   9      207.65      237.38     11.01 o 
 -12   2   9      141.06      141.37      8.46 o 
 -11   2   9      119.62      124.23      6.48 o 
 -10   2   9      669.03      655.10     10.98 o 
  -9   2   9       61.89       65.13      2.91 o 
  -8   2   9     1192.47     1135.54     13.64 o 
  -7   2   9       43.58       51.23      2.04 o 
  -6   2   9     4562.98     4514.24     45.20 o 
  -5   2   9      992.14     1013.92     12.48 o 
  -4   2   9     5234.98     5242.47     52.08 o 
  -3   2   9     2269.92     2412.01     26.10 o 
  -2   2   9        1.13        0.00      1.03 o 
  -1   2   9      547.02      609.33      9.45 o 
   0   2   9     1015.48     1076.43     14.33 o 
   1   2   9     1165.40     1083.85     14.48 o 
   2   2   9       26.97       30.34      1.20 o 
   3   2   9       11.10        7.76      1.03 o 
   4   2   9        0.29        0.00      0.70 o 
   5   2   9      437.89      416.23      4.96 o 
   6   2   9      721.22      677.28      7.10 o 
   7   2   9       63.92       62.33      2.01 o 
   8   2   9     2049.57     1962.21     19.71 o 
   9   2   9      128.20      138.26      3.20 o 
  10   2   9      582.05      516.91     15.03 o 
  11   2   9      125.46      140.14      8.14 o 
  12   2   9       44.64       36.08      5.53 o 
 -13   3   9      138.12      148.48     10.37 o 
 -12   3   9       36.54       44.71      8.52 o 
 -11   3   9        1.01        0.00      3.03 o 
 -10   3   9       18.70       13.33      2.91 o 
  -9   3   9        1.04        0.15      2.09 o 
  -8   3   9     2447.37     2465.02     27.60 o 
  -7   3   9       18.68       17.61      2.00 o 
  -6   3   9     1553.98     1475.70     14.85 o 
  -5   3   9      179.23      180.38      3.66 o 
  -4   3   9      175.30      146.07      3.12 o 
  -3   3   9      149.24      135.03      3.02 o 
  -2   3   9      432.68      499.11      6.72 o 
  -1   3   9      120.33       75.69      1.82 o 
   0   3   9       40.47       43.99      1.23 o 
   1   3   9       68.81       71.81      1.67 o 
   2   3   9      206.11      210.03      2.85 o 
   3   3   9      581.82      525.81      6.35 o 
   4   3   9      204.37      220.91      3.37 o 
   5   3   9      379.40      360.81      5.10 o 
   6   3   9        1.47        4.99      1.12 o 
   7   3   9       87.31       81.08      2.50 o 
   8   3   9      482.39      506.82      6.88 o 
   9   3   9       45.54       43.64      2.68 o 
  10   3   9      419.00      374.45     10.02 o 
  11   3   9       31.88       26.32      5.21 o 
  12   3   9        0.99       12.13      4.79 o 
 -12   4   9       36.65       47.50      6.38 o 
 -11   4   9        0.77        0.00      3.12 o 
 -10   4   9       19.56       25.89      4.64 o 
  -9   4   9       74.56       72.21      3.58 o 
  -8   4   9      293.65      283.75      6.23 o 
  -7   4   9      102.79      111.95      3.54 o 
  -6   4   9       18.84       36.84      2.59 o 
  -5   4   9      922.80      941.71     12.29 o 
  -4   4   9      314.78      306.19      5.17 o 
  -3   4   9      565.92      539.60      7.64 o 
  -2   4   9      642.20      644.35     10.38 o 
  -1   4   9       21.56       19.96      1.34 o 
   0   4   9       74.15       80.75      2.34 o 
   1   4   9       35.00       34.50      1.40 o 
   2   4   9       23.72       25.17      1.48 o 
   3   4   9      144.19      144.54      2.76 o 
   4   4   9      212.32      192.06      3.59 o 
   5   4   9       73.14       76.61      2.43 o 
   6   4   9      942.61      889.50     11.14 o 
   7   4   9       91.36       86.23      3.18 o 
   8   4   9       72.43       63.90      2.90 o 
   9   4   9        1.13        0.00      2.38 o 
  10   4   9        0.82        0.00      3.83 o 
  11   4   9        2.32        0.00      5.93 o 
 -12   5   9       37.12       47.07      7.15 o 
 -11   5   9        0.00        0.00      3.57 o 
 -10   5   9       32.97       51.13      4.76 o 
  -9   5   9      353.10      330.25      9.54 o 
  -8   5   9        3.57        4.59      2.70 o 
  -7   5   9      230.11      206.13      5.30 o 
  -6   5   9        2.86        0.00      2.04 o 
  -5   5   9      164.90      166.09      4.47 o 
  -4   5   9      232.04      216.41      4.94 o 
  -3   5   9        3.44        2.59      1.59 o 
  -2   5   9      538.88      521.35      7.16 o 
  -1   5   9      995.00      980.09     12.84 o 
   0   5   9        7.66       10.61      1.87 o 
   1   5   9     1696.90     1651.05     17.54 o 
   2   5   9      134.78      112.62      5.01 o 
   3   5   9      178.93      160.26      3.69 o 
   4   5   9       93.98      104.86      2.97 o 
   5   5   9        5.05        6.92      1.66 o 
   6   5   9      323.93      333.39      6.09 o 
   7   5   9       90.17       83.05      3.27 o 
   8   5   9       93.28      104.59      3.77 o 
   9   5   9      184.32      158.37      6.51 o 
  10   5   9        3.54       10.21      4.95 o 
 -11   6   9        0.00        1.17      5.01 o 
 -10   6   9       28.01       28.44      4.42 o 
  -9   6   9        6.04       15.42      3.90 o 
  -8   6   9       74.87       76.22      5.17 o 
  -7   6   9        3.54       22.52      3.18 o 
  -6   6   9       18.60       22.99      2.75 o 
  -5   6   9        5.16        3.24      2.47 o 
  -4   6   9        8.09       13.59      2.34 o 
  -3   6   9        5.01       17.72      3.02 o 
  -2   6   9      209.86      174.88      5.59 o 
  -1   6   9      181.58      157.14      5.69 o 
   0   6   9     2094.65     1953.44     24.09 o 
   1   6   9       32.02       23.51      2.40 o 
   2   6   9     1192.04     1113.63     16.10 o 
   3   6   9        9.29       14.34      2.36 o 
   4   6   9        1.79       21.43      4.39 o 
   5   6   9      122.14      105.38      3.74 o 
   6   6   9      271.50      253.37      5.50 o 
   7   6   9      137.91       96.68      3.98 o 
   8   6   9      160.98      132.33      7.21 o 
   9   6   9       29.88       21.86      5.12 o 
  -9   7   9        2.19        3.81      3.84 o 
  -8   7   9       13.03       12.81      5.06 o 
  -7   7   9       11.85       13.31      3.28 o 
  -6   7   9      321.95      291.61      7.79 o 
  -5   7   9        0.00        0.78      3.11 o 
  -4   7   9       17.18       19.27      3.77 o 
  -3   7   9       46.80       51.68      3.70 o 
  -2   7   9       21.00       13.34      3.07 o 
  -1   7   9      169.31      171.94      4.92 o 
   0   7   9       63.44       86.12      4.17 o 
   1   7   9       35.99       33.40      3.79 o 
   2   7   9      217.53      218.81      5.54 o 
   3   7   9      125.38      124.18      4.98 o 
   4   7   9        3.88        0.00      2.41 o 
   5   7   9       42.30       45.91      3.19 o 
   6   7   9       38.98       50.09      3.83 o 
   7   7   9        1.54        1.99      3.15 o 
   8   7   9        1.48        0.00      4.32 o 
  -7   8   9       38.18       42.55      6.33 o 
  -6   8   9       73.31       88.10      8.31 o 
  -5   8   9       35.39       36.20      5.13 o 
  -4   8   9        8.97        6.18      3.46 o 
  -3   8   9      120.84      116.87      6.08 o 
  -2   8   9       25.67       22.15      3.82 o 
  -1   8   9        5.18        0.00      4.21 o 
   0   8   9       10.01       13.15      3.58 o 
   1   8   9       22.03       25.13      3.96 o 
   2   8   9      171.55      166.74      7.20 o 
   3   8   9        1.10        0.00      2.67 o 
   4   8   9        4.75        5.69      3.53 o 
   5   8   9       10.00       16.17      4.98 o 
   6   8   9        3.94        0.00      3.97 o 
  -3   9   9       40.98       58.40      5.45 o 
  -2   9   9       83.53       91.89      7.84 o 
  -1   9   9        0.13        0.00      4.27 o 
   0   9   9       18.95       15.32      4.13 o 
   1   9   9        7.13       14.73      4.14 o 
   2   9   9        0.27        1.30      3.75 o 
 -14   0  10        4.54       15.63      8.10 o 
 -13   0  10      101.28      101.65     11.29 o 
 -12   0  10       21.96        3.96      6.32 o 
 -11   0  10       35.09       28.59      7.15 o 
 -10   0  10        0.40        0.00      1.63 o 
  -9   0  10      209.65      195.91      4.38 o 
  -8   0  10        1.27        0.00      1.43 o 
  -7   0  10      342.53      266.88      4.80 o 
  -6   0  10      113.95      111.85      3.38 o 
  -5   0  10      330.55      328.00      5.33 o 
  -4   0  10     1600.95     1507.27     22.13 o 
  -3   0  10      238.23      228.05      4.21 o 
  -2   0  10      533.54      543.51      9.85 o 
  -1   0  10     1460.45     1527.64     46.32 o 
   0   0  10       12.05       16.78      2.94 o 
   1   0  10     2382.66     2069.66     42.79 o 
   2   0  10      773.60      835.71     16.13 o 
   3   0  10      192.50      167.21      3.63 o 
   4   0  10     1674.21     1755.70     25.90 o 
   5   0  10        2.22        7.09      1.19 o 
   6   0  10       18.12       13.27      1.61 o 
   7   0  10     1216.40     1143.00     25.51 o 
   8   0  10      330.08      274.90      6.69 o 
   9   0  10      175.44      126.43      5.00 o 
  10   0  10       18.55       26.43      4.29 o 
  11   0  10       89.92      116.26     10.27 o 
  12   0  10        2.01        0.00      5.62 o 
 -14   1  10      102.72      108.80      8.60 o 
 -13   1  10       26.62       55.99      6.72 o 
 -12   1  10       16.63       15.24      4.96 o 
 -11   1  10      204.12      235.90      9.88 o 
 -10   1  10      448.92      406.44      6.99 o 
  -9   1  10       43.40       48.36      2.93 o 
  -8   1  10      722.34      690.33      9.42 o 
  -7   1  10      436.83      479.21      6.04 o 
  -6   1  10      117.42      145.04      3.19 o 
  -5   1  10      686.90      641.37      6.90 o 
  -4   1  10       53.52       29.23      1.11 o 
  -3   1  10        0.99        3.60      0.96 o 
  -2   1  10        0.03        1.15      1.60 o 
  -1   1  10     1357.46     1406.66     19.47 o 
   0   1  10      529.96      478.73      6.29 o 
   1   1  10      336.77      319.26      4.54 o 
   2   1  10      372.99      409.04      5.72 o 
   3   1  10     3136.68     3159.99     30.06 o 
   4   1  10        2.28        0.90      0.77 o 
   5   1  10       78.81       83.65      2.37 o 
   6   1  10       50.95       60.14      2.08 o 
   7   1  10       92.23       88.54      2.11 o 
   8   1  10        0.99        1.52      1.19 o 
   9   1  10       24.59       20.38      2.24 o 
  10   1  10      220.06      267.69      8.38 o 
  11   1  10      152.09      155.28      8.30 o 
  12   1  10       44.55       47.89      5.86 o 
 -13   2  10        5.51       24.41      5.82 o 
 -12   2  10        0.07        0.00      4.35 o 
 -11   2  10       55.51       61.30      5.98 o 
 -10   2  10        0.00        4.26      2.30 o 
  -9   2  10       39.60       29.47      2.35 o 
  -8   2  10      695.36      608.42      8.92 o 
  -7   2  10        8.26       15.76      1.62 o 
  -6   2  10      430.92      442.96      6.49 o 
  -5   2  10        1.84        5.21      1.15 o 
  -4   2  10      526.90      530.89      6.26 o 
  -3   2  10       21.27        9.07      0.86 o 
  -2   2  10      286.65      376.35      6.68 o 
  -1   2  10      503.89      477.80      7.74 o 
   0   2  10      137.71      167.25      3.27 o 
   1   2  10     3327.92     3416.04     48.75 o 
   2   2  10      101.97      113.20      2.22 o 
   3   2  10     3647.88     3835.40     46.12 o 
   4   2  10      141.02      139.69      2.55 o 
   5   2  10     1065.81     1062.31     12.34 o 
   6   2  10       50.63       67.76      1.91 o 
   7   2  10      196.16      200.11      3.61 o 
   8   2  10      537.68      616.92      7.84 o 
   9   2  10        6.07        4.60      1.85 o 
  10   2  10      399.28      398.02     10.49 o 
  11   2  10       27.83       37.12      5.35 o 
  12   2  10       12.40        9.16      4.78 o 
 -13   3  10       12.71       16.86      6.73 o 
 -12   3  10        6.58        9.71      4.94 o 
 -11   3  10       32.87       20.75      4.92 o 
 -10   3  10        5.22        3.98      3.18 o 
  -9   3  10       34.01       40.89      2.98 o 
  -8   3  10        2.28       16.96      2.89 o 
  -7   3  10       35.04       29.35      1.91 o 
  -6   3  10      268.71      262.54      4.05 o 
  -5   3  10      175.90      198.19      3.56 o 
  -4   3  10       15.15        6.23      1.31 o 
  -3   3  10        8.84        0.47      1.09 o 
  -2   3  10      167.38      127.91      2.45 o 
  -1   3  10      319.82      346.34      4.27 o 
   0   3  10       25.12       21.10      1.11 o 
   1   3  10       30.89       36.63      1.18 o 
   2   3  10      336.92      287.10      3.55 o 
   3   3  10      161.19      165.80      2.69 o 
   4   3  10       14.17       18.18      1.20 o 
   5   3  10       54.28       64.61      1.89 o 
   6   3  10      275.66      268.82      4.21 o 
   7   3  10       18.94       13.76      1.54 o 
   8   3  10      464.65      500.16      6.83 o 
   9   3  10      122.23      140.13      5.38 o 
  10   3  10      265.45      312.61     14.62 o 
  11   3  10        3.17        0.56      4.07 o 
  12   3  10       19.28       21.80      7.18 o 
 -12   4  10       28.76       37.81      6.02 o 
 -11   4  10       35.59       26.03      5.41 o 
 -10   4  10        0.02        0.44      3.09 o 
  -9   4  10        0.32        2.49      2.61 o 
  -8   4  10      514.25      508.69     10.63 o 
  -7   4  10        6.83        3.60      1.89 o 
  -6   4  10        0.29        0.00      1.63 o 
  -5   4  10      111.17      112.80      3.24 o 
  -4   4  10       12.58        7.99      1.52 o 
  -3   4  10      321.06      279.80      4.74 o 
  -2   4  10      257.02      240.44      4.20 o 
  -1   4  10      605.17      595.44      7.47 o 
   0   4  10       98.24       99.14      2.35 o 
   1   4  10      566.88      523.97      6.75 o 
   2   4  10        0.05        0.00      0.98 o 
   3   4  10       92.12       86.04      2.19 o 
   4   4  10      204.72      193.43      3.36 o 
   5   4  10       80.51       74.61      2.43 o 
   6   4  10      286.66      246.23      4.86 o 
   7   4  10       39.40       24.85      2.17 o 
   8   4  10      109.84       76.16      3.93 o 
   9   4  10       18.25        7.36      3.12 o 
  10   4  10       71.86       44.41      6.29 o 
  11   4  10        0.70        0.00      4.30 o 
 -11   5  10       47.79       37.59      6.09 o 
 -10   5  10       65.12       53.18      4.80 o 
  -9   5  10       15.92       30.04      5.23 o 
  -8   5  10       69.76       68.22      4.69 o 
  -7   5  10        8.78        8.28      2.35 o 
  -6   5  10       98.22       91.98      3.67 o 
  -5   5  10      156.44      167.64      4.84 o 
  -4   5  10        3.44        3.26      1.80 o 
  -3   5  10      262.29      256.97      5.50 o 
  -2   5  10     1072.46     1082.89     12.98 o 
  -1   5  10      530.40      492.44      7.41 o 
   0   5  10     1045.63     1050.57     13.65 o 
   1   5  10      933.62      967.72     10.93 o 
   2   5  10      356.75      364.77      5.94 o 
   3   5  10       32.58       33.75      2.09 o 
   4   5  10      495.29      485.10      8.99 o 
   5   5  10      312.80      281.44      5.38 o 
   6   5  10      231.16      225.88      4.91 o 
   7   5  10      376.04      325.87      6.20 o 
   8   5  10        4.57        6.93      3.08 o 
   9   5  10        0.08        0.00      3.04 o 
  10   5  10       15.19        9.82      4.62 o 
 -10   6  10        4.36        4.70      4.85 o 
  -9   6  10       68.95       70.59      5.34 o 
  -8   6  10       13.24       20.34      3.74 o 
  -7   6  10      152.36      151.03      6.45 o 
  -6   6  10        0.21        0.00      2.47 o 
  -5   6  10        7.51        9.97      2.71 o 
  -4   6  10      247.73      239.68      5.61 o 
  -3   6  10      273.17      254.67      8.64 o 
  -2   6  10      101.76       93.33      4.07 o 
  -1   6  10      383.12      358.96     11.34 o 
   0   6  10      170.50      191.13      4.88 o 
   1   6  10      129.36      136.06      4.19 o 
   2   6  10       22.61       47.07      3.81 o 
   3   6  10      599.90      595.10      9.85 o 
   4   6  10      747.33      711.05     10.47 o 
   5   6  10      296.99      293.94      6.50 o 
   6   6  10      397.13      360.35      7.41 o 
   7   6  10        0.11        0.00      2.81 o 
   8   6  10        9.11        0.00      2.98 o 
   9   6  10        5.64        3.70      4.69 o 
  -9   7  10        5.27        0.00      4.83 o 
  -8   7  10        2.34        3.88      4.68 o 
  -7   7  10       31.94       29.21      3.61 o 
  -6   7  10       11.92       14.88      3.12 o 
  -5   7  10      142.62      125.40      6.07 o 
  -4   7  10       72.68       62.89      7.83 o 
  -3   7  10      268.34      257.79      8.65 o 
  -2   7  10        0.17        0.00      2.46 o 
  -1   7  10        8.14       21.73      2.95 o 
   0   7  10      270.55      255.42     10.85 o 
   1   7  10       10.49       15.61      2.85 o 
   2   7  10      117.80      113.45      4.80 o 
   3   7  10       53.23       48.65      3.58 o 
   4   7  10        5.69        0.40      2.46 o 
   5   7  10       15.29       10.97      2.94 o 
   6   7  10       40.27       40.54      4.69 o 
   7   7  10       15.25       21.90      3.90 o 
  -7   8  10        2.99       12.50      5.40 o 
  -6   8  10       15.48       16.95      5.34 o 
  -5   8  10       72.09       71.94      5.47 o 
  -4   8  10        1.88        0.24      3.34 o 
  -3   8  10       33.69       22.05      3.89 o 
  -2   8  10       25.77       29.12      4.02 o 
  -1   8  10        1.00        0.76      3.27 o 
   0   8  10      259.90      254.39      8.32 o 
   1   8  10       55.62       73.89      5.51 o 
   2   8  10        3.33        0.38      3.28 o 
   3   8  10       67.05       84.04      6.80 o 
   4   8  10       36.90       31.66      5.44 o 
   5   8  10       17.69       19.89      4.17 o 
  -2   9  10       20.93       17.65      5.34 o 
  -1   9  10        0.17        0.00      4.72 o 
   0   9  10        0.05        1.37      4.58 o 
   1   9  10       76.48       90.01      7.46 o 
 -13   1  11        5.29        0.00      4.78 o 
 -12   1  11       12.94       16.95      4.92 o 
 -11   1  11        7.69        2.15      3.59 o 
 -10   1  11      214.42      195.58      5.08 o 
  -9   1  11      140.67      149.69      3.12 o 
  -8   1  11      541.20      547.43      6.88 o 
  -7   1  11      481.70      454.54      5.19 o 
  -6   1  11      117.19      126.23      3.23 o 
  -5   1  11       56.70       58.07      2.66 o 
  -4   1  11     1348.11     1329.78     15.39 o 
  -3   1  11      226.00      239.66      3.47 o 
  -2   1  11        1.40        2.92      0.97 o 
  -1   1  11        2.24        4.75      0.92 o 
   0   1  11       76.61       63.24      1.65 o 
   1   1  11       24.28       31.32      1.26 o 
   2   1  11      191.01      186.63      3.25 o 
   3   1  11       78.32       63.13      1.91 o 
   4   1  11      139.22      153.49      2.50 o 
   5   1  11      893.23      990.14     13.65 o 
   6   1  11       19.86       13.47      2.28 o 
   7   1  11       35.25       43.02      4.08 o 
   8   1  11       18.18       15.58      1.42 o 
   9   1  11      181.69      178.29      4.54 o 
  10   1  11        5.47        8.34      2.32 o 
  11   1  11        0.41        2.04      4.11 o 
  12   1  11       14.17       16.14      4.85 o 
 -13   2  11       19.05       14.74      5.54 o 
 -12   2  11        5.30       11.16      4.85 o 
 -11   2  11        6.60        7.94      4.37 o 
 -10   2  11        6.01        6.63      3.15 o 
  -9   2  11       98.02       83.81      3.16 o 
  -8   2  11        1.94        3.50      1.76 o 
  -7   2  11       47.44       49.95      1.91 o 
  -6   2  11      425.79      482.30      7.98 o 
  -5   2  11     2021.56     1987.24     20.48 o 
  -4   2  11     1174.00     1128.92     15.66 o 
  -3   2  11      495.07      529.17      7.32 o 
  -2   2  11       58.02       87.67      2.28 o 
  -1   2  11      404.69      446.81      8.43 o 
   0   2  11     1207.39     1250.23     16.49 o 
   1   2  11      266.35      281.83      4.77 o 
   2   2  11        0.06        2.72      1.06 o 
   3   2  11       56.39       56.65      1.55 o 
   4   2  11      160.65      154.03      2.97 o 
   5   2  11      404.88      407.38      8.06 o 
   6   2  11      256.89      215.79      3.72 o 
   7   2  11      560.75      584.18      7.25 o 
   8   2  11      580.83      590.16      8.03 o 
   9   2  11       13.84       20.30      2.13 o 
  10   2  11      218.77      215.27      7.54 o 
  11   2  11      170.00      137.63     10.53 o 
  12   2  11       82.58       75.49      6.99 o 
 -13   3  11      220.14      185.52     10.43 o 
 -12   3  11       95.64       74.45      6.97 o 
 -11   3  11        0.26        0.00      3.96 o 
 -10   3  11      225.66      196.54      8.98 o 
  -9   3  11       49.75       52.21      3.18 o 
  -8   3  11       22.98       21.39      2.19 o 
  -7   3  11       56.71       73.10      2.81 o 
  -6   3  11      377.23      381.60      5.65 o 
  -5   3  11       38.31       48.97      1.92 o 
  -4   3  11      301.05      261.31      4.40 o 
  -3   3  11       50.24       47.32      1.81 o 
  -2   3  11      312.30      317.45      4.38 o 
  -1   3  11      122.08      117.72      2.77 o 
   0   3  11      660.12      615.03      7.56 o 
   1   3  11      248.58      246.06      3.42 o 
   2   3  11       41.25       39.37      1.37 o 
   3   3  11      596.56      632.14      7.21 o 
   4   3  11       59.51       62.46      1.83 o 
   5   3  11       51.62       60.57      1.82 o 
   6   3  11       94.40       99.68      2.54 o 
   7   3  11        4.67        0.00      1.24 o 
   8   3  11        0.24        0.70      1.70 o 
   9   3  11       10.50        8.06      2.57 o 
  10   3  11      254.80      294.62     10.75 o 
  11   3  11       33.30       39.80      5.64 o 
 -12   4  11        6.68        9.16      5.12 o 
 -11   4  11      123.32      126.66      8.19 o 
 -10   4  11        2.62        0.20      4.24 o 
  -9   4  11        5.86        4.13      3.08 o 
  -8   4  11       20.45       30.11      2.72 o 
  -7   4  11      328.52      325.28      5.92 o 
  -6   4  11      353.09      338.23      5.87 o 
  -5   4  11      310.41      284.43      5.62 o 
  -4   4  11        7.87       18.16      1.95 o 
  -3   4  11       26.73       29.13      1.74 o 
  -2   4  11        2.89        5.09      1.26 o 
  -1   4  11      259.90      247.44      3.87 o 
   0   4  11      511.39      468.83      6.14 o 
   1   4  11       43.61       44.01      1.71 o 
   2   4  11       14.85       20.06      1.29 o 
   3   4  11       57.02       45.23      1.69 o 
   4   4  11      208.67      213.00      3.82 o 
   5   4  11       51.00       56.61      2.19 o 
   6   4  11      194.66      175.11      3.72 o 
   7   4  11      345.90      323.97      8.97 o 
   8   4  11        9.42       14.68      3.33 o 
   9   4  11      252.06      228.24      7.77 o 
  10   4  11       12.62       17.77      5.23 o 
  11   4  11       24.47       33.60      7.27 o 
 -11   5  11       16.80       11.14      5.23 o 
 -10   5  11        2.82        0.00      4.66 o 
  -9   5  11       47.69       46.13      6.92 o 
  -8   5  11       64.64       70.24      4.83 o 
  -7   5  11       66.65       73.95      3.59 o 
  -6   5  11      158.35      159.21      4.59 o 
  -5   5  11      561.94      542.59     12.47 o 
  -4   5  11       52.99       55.28      2.83 o 
  -3   5  11      211.29      249.32      5.32 o 
  -2   5  11      115.53      124.95      3.35 o 
  -1   5  11      188.30      186.90      4.42 o 
   0   5  11       28.73       28.41      1.99 o 
   1   5  11      262.96      279.03      4.60 o 
   2   5  11        0.30        5.07      1.54 o 
   3   5  11      275.11      277.68      4.73 o 
   4   5  11       18.57       22.45      1.85 o 
   5   5  11       50.23       50.25      2.56 o 
   6   5  11       16.18       24.96      2.50 o 
   7   5  11       30.06       26.57      3.57 o 
   8   5  11       30.61       29.08      3.79 o 
   9   5  11        0.51        0.00      2.93 o 
  10   5  11       39.38       28.75      5.54 o 
 -10   6  11        0.00        0.00      4.35 o 
  -9   6  11        6.26       12.48      4.80 o 
  -8   6  11      234.87      247.72     10.27 o 
  -7   6  11      113.23      121.69      6.02 o 
  -6   6  11       59.34       70.25      4.74 o 
  -5   6  11       89.70       76.48      4.08 o 
  -4   6  11      119.82      106.26      3.97 o 
  -3   6  11      169.36      134.09      4.75 o 
  -2   6  11        9.29       12.79      2.55 o 
  -1   6  11       11.41       17.48      2.75 o 
   0   6  11      333.36      314.39      5.74 o 
   1   6  11      510.91      470.24      8.19 o 
   2   6  11      859.84      822.06     12.55 o 
   3   6  11       10.58        9.65      2.49 o 
   4   6  11       93.59       96.62      3.89 o 
   5   6  11       48.28       62.43      4.45 o 
   6   6  11        0.04        1.22      2.96 o 
   7   6  11        6.41        4.87      3.09 o 
   8   6  11        0.20        2.15      3.14 o 
   9   6  11        2.09        0.47      4.49 o 
  -8   7  11       13.29        7.14     13.40 o 
  -7   7  11       13.63       20.22      4.01 o 
  -6   7  11       33.69       34.71      3.67 o 
  -5   7  11        0.09        1.81      3.21 o 
  -4   7  11        1.34        0.00      2.87 o 
  -3   7  11       37.19       44.49      4.14 o 
  -2   7  11       76.96       86.56      5.00 o 
  -1   7  11      205.99      180.44      7.85 o 
   0   7  11       28.86       30.59      3.18 o 
   1   7  11      540.96      512.20     10.30 o 
   2   7  11        0.44        0.00      2.42 o 
   3   7  11       28.90       28.75      3.84 o 
   4   7  11       80.98       73.76      4.98 o 
   5   7  11       34.65       28.96      3.99 o 
   6   7  11        2.92        7.16      3.44 o 
   7   7  11       10.98        9.71      3.72 o 
  -6   8  11       18.51       15.56      5.46 o 
  -5   8  11        0.24        0.00      4.47 o 
  -4   8  11       29.60       28.32      5.87 o 
  -3   8  11       26.64       36.35      5.46 o 
  -2   8  11       87.25       92.31      9.83 o 
  -1   8  11       79.54       71.97      5.19 o 
   0   8  11        8.86       15.61      7.18 o 
   1   8  11      107.25       90.19      6.91 o 
   2   8  11       21.89       18.33      5.00 o 
   3   8  11       99.90       98.56      7.24 o 
   4   8  11      144.37      140.35      8.42 o 
   5   8  11        0.03        0.00      3.39 o 
 -13   0  12       76.77       78.74     10.46 o 
 -12   0  12       15.02       34.58      7.78 o 
 -11   0  12      109.84      116.97      6.05 o 
 -10   0  12        0.43        0.00      1.80 o 
  -9   0  12      323.22      294.05      7.56 o 
  -8   0  12      391.84      348.55      8.34 o 
  -7   0  12       63.87       88.75      3.03 o 
  -6   0  12        0.14        0.25      1.27 o 
  -5   0  12     1674.25     1577.31     23.47 o 
  -4   0  12       12.30       19.43      1.81 o 
  -3   0  12     2043.28     2139.06     30.80 o 
  -2   0  12      652.82      723.82     12.95 o 
  -1   0  12      577.28      549.39     19.59 o 
   0   0  12      736.13      657.35     22.78 o 
   1   0  12      276.83      256.70     11.68 o 
   2   0  12      268.35      196.33      6.15 o 
   3   0  12        2.69        2.50      1.12 o 
   4   0  12      116.11       91.63      3.05 o 
   5   0  12       32.49       47.20      4.57 o 
   6   0  12     1351.03     1313.28     23.74 o 
   7   0  12      196.00      218.54      6.58 o 
   8   0  12      479.26      436.07     15.70 o 
   9   0  12      270.83      281.28      9.90 o 
  10   0  12        4.82        7.42      3.81 o 
  11   0  12       67.09       74.46      9.19 o 
  12   0  12        0.01        6.57      6.38 o 
 -13   1  12       62.21       55.44      6.89 o 
 -12   1  12      112.12      122.80      8.17 o 
 -11   1  12        4.82        4.83      4.33 o 
 -10   1  12      499.97      481.53      8.42 o 
  -9   1  12       83.29       98.82      3.01 o 
  -8   1  12      492.32      486.49      6.31 o 
  -7   1  12       16.96       23.68      1.28 o 
  -6   1  12      534.78      483.22      6.14 o 
  -5   1  12       15.48       28.79      1.57 o 
  -4   1  12     1161.69      968.94     10.52 o 
  -3   1  12        5.80       14.62      1.05 o 
  -2   1  12      416.12      422.96      6.52 o 
  -1   1  12       69.84       76.46      2.17 o 
   0   1  12      306.33      370.20      5.20 o 
   1   1  12        0.00        0.00      0.77 o 
   2   1  12      427.94      425.09      6.03 o 
   3   1  12       85.93       86.17      1.89 o 
   4   1  12      110.20      116.00      2.45 o 
   5   1  12      221.09      227.80      3.59 o 
   6   1  12        2.81        3.73      1.39 o 
   7   1  12       17.70       22.53      2.66 o 
   8   1  12       14.15        7.10      2.19 o 
   9   1  12        4.41        0.00      2.36 o 
  10   1  12       35.27       39.00      6.76 o 
  11   1  12        3.53        3.02      3.92 o 
  12   1  12        0.01        0.00      4.19 o 
 -13   2  12      170.21      152.29      9.45 o 
 -12   2  12       48.78       64.04      6.70 o 
 -11   2  12       21.78       21.61      4.90 o 
 -10   2  12      171.10      136.88      7.69 o 
  -9   2  12       58.92       61.88      3.12 o 
  -8   2  12      196.47      176.03      4.07 o 
  -7   2  12      542.27      505.90      7.49 o 
  -6   2  12      858.50      861.60      9.72 o 
  -5   2  12      614.24      565.52      6.72 o 
  -4   2  12      427.85      365.67      5.56 o 
  -3   2  12       23.18       29.30      1.24 o 
  -2   2  12       47.96       53.89      2.23 o 
  -1   2  12      376.22      344.00      5.82 o 
   0   2  12      834.62      711.31     10.38 o 
   1   2  12       51.18       40.26      1.90 o 
   2   2  12      401.67      430.19      6.12 o 
   3   2  12      739.79      787.32     12.40 o 
   4   2  12        5.23        2.88      0.99 o 
   5   2  12      180.17      188.90      4.26 o 
   6   2  12       19.68        9.32      2.19 o 
   7   2  12       39.32       39.55      3.37 o 
   8   2  12        2.39        2.20      1.56 o 
   9   2  12       26.39       34.40      2.36 o 
  10   2  12        0.08        0.00      3.68 o 
  11   2  12        5.89        8.01      4.40 o 
 -12   3  12       13.40       22.53      5.84 o 
 -11   3  12       12.91       11.32      5.36 o 
 -10   3  12        1.33        3.99      4.06 o 
  -9   3  12       39.74       34.22      5.40 o 
  -8   3  12      179.85      177.10      4.25 o 
  -7   3  12        9.48       13.22      1.92 o 
  -6   3  12      261.13      259.99      6.54 o 
  -5   3  12        2.31        3.40      1.32 o 
  -4   3  12      730.58      707.30      9.35 o 
  -3   3  12      176.34      208.26      3.61 o 
  -2   3  12      119.02      149.82      2.42 o 
  -1   3  12      904.89      972.84     13.55 o 
   0   3  12      105.82      112.29      3.64 o 
   1   3  12        0.06        0.41      0.72 o 
   2   3  12      937.63      955.19     11.83 o 
   3   3  12       27.39       29.71      1.22 o 
   4   3  12       68.19       70.88      1.88 o 
   5   3  12       36.31       35.22      2.33 o 
   6   3  12       78.62       78.94      2.76 o 
   7   3  12       14.88       16.18      1.86 o 
   8   3  12        3.65        2.56      1.85 o 
   9   3  12      107.48      110.15      5.72 o 
  10   3  12      170.31      167.04      7.02 o 
  11   3  12      104.22       99.06     12.03 o 
 -12   4  12       25.96       20.60      5.86 o 
 -11   4  12      219.10      198.63      9.80 o 
 -10   4  12        0.49        0.84      4.17 o 
  -9   4  12        1.38        0.00      3.68 o 
  -8   4  12       28.77       39.96      4.23 o 
  -7   4  12       25.52       29.67      2.32 o 
  -6   4  12        0.10        0.72      1.89 o 
  -5   4  12        8.23       11.38      1.91 o 
  -4   4  12      126.96      133.90      3.29 o 
  -3   4  12       61.24       62.17      2.26 o 
  -2   4  12       18.68       25.16      1.61 o 
  -1   4  12       55.98       68.66      1.99 o 
   0   4  12        5.12       15.07      2.00 o 
   1   4  12      406.42      382.03      5.03 o 
   2   4  12      421.83      409.47      4.98 o 
   3   4  12      219.44      196.33      3.30 o 
   4   4  12       69.27       75.14      2.37 o 
   5   4  12      165.45      169.58      3.52 o 
   6   4  12        0.88        1.66      1.54 o 
   7   4  12        8.93       14.60      5.31 o 
   8   4  12       52.76       58.04      4.32 o 
   9   4  12        5.28        6.18      3.24 o 
  10   4  12       70.57       57.46      6.20 o 
 -11   5  12        0.47        0.47      4.82 o 
 -10   5  12       41.03       32.37     10.37 o 
  -9   5  12       10.32        1.67      4.20 o 
  -8   5  12        6.90        6.64      4.20 o 
  -7   5  12        9.20        4.77      2.79 o 
  -6   5  12       27.07       21.00      2.51 o 
  -5   5  12      308.85      307.94      6.27 o 
  -4   5  12        4.88        3.11      1.95 o 
  -3   5  12     1689.19     1666.09     23.32 o 
  -2   5  12       97.28       93.93      3.19 o 
  -1   5  12      144.37      148.24      3.55 o 
   0   5  12      179.79      180.25      3.89 o 
   1   5  12      363.33      338.90      5.17 o 
   2   5  12      220.69      192.09      3.77 o 
   3   5  12        0.00        0.47      1.40 o 
   4   5  12      801.23      721.87      9.43 o 
   5   5  12       60.78       65.63      3.49 o 
   6   5  12      345.34      321.44      8.91 o 
   7   5  12        6.99       15.22      3.27 o 
   8   5  12        0.58        0.00      2.94 o 
   9   5  12        0.68        4.92      3.73 o 
 -10   6  12        8.32        0.00      4.71 o 
  -9   6  12       20.41       15.81      5.20 o 
  -8   6  12        8.43       15.91      4.67 o 
  -7   6  12       59.81       78.56      6.40 o 
  -6   6  12        0.06        3.10      3.06 o 
  -5   6  12      155.81      136.73      5.97 o 
  -4   6  12      112.02      116.88      4.58 o 
  -3   6  12       27.17       27.05      3.54 o 
  -2   6  12      331.35      342.44      7.65 o 
  -1   6  12       28.02       20.29      2.73 o 
   0   6  12      458.91      465.56      8.23 o 
   1   6  12       78.63       95.08      4.06 o 
   2   6  12       13.61       21.00      3.54 o 
   3   6  12        7.01        5.22      2.14 o 
   4   6  12      114.02      121.40      5.80 o 
   5   6  12      125.67      126.02      7.01 o 
   6   6  12       71.88       60.80      4.58 o 
   7   6  12      189.40      171.49     11.48 o 
   8   6  12       17.19        9.14      3.54 o 
  -8   7  12      131.61      139.63      8.65 o 
  -7   7  12        1.92        0.00      4.51 o 
  -6   7  12        0.00        0.10      3.31 o 
  -5   7  12       83.19       78.44      5.14 o 
  -4   7  12        0.11        0.00      3.60 o 
  -3   7  12        3.93        8.17      3.21 o 
  -2   7  12       73.93       63.40      4.54 o 
  -1   7  12       28.46       30.52      4.20 o 
   0   7  12      134.07      117.19      5.79 o 
   1   7  12      101.08      114.74      7.07 o 
   2   7  12       11.35        9.42      4.35 o 
   3   7  12       61.93       53.85      7.24 o 
   4   7  12        1.79        0.00      3.03 o 
   5   7  12        0.60        0.00      3.21 o 
   6   7  12       72.94       76.63      5.33 o 
  -5   8  12        4.33        8.35      4.94 o 
  -4   8  12       11.32        9.42      4.80 o 
  -3   8  12      160.27      134.92      8.19 o 
  -2   8  12       21.59       29.48      7.69 o 
  -1   8  12        2.58        5.82      4.67 o 
   0   8  12        3.14        0.00      4.30 o 
   1   8  12        0.51        0.00      4.88 o 
   2   8  12       10.99        5.85      4.67 o 
   3   8  12       48.00       57.92      7.37 o 
   4   8  12       82.00       89.03      6.65 o 
 -13   1  13        1.14        0.00      5.30 o 
 -12   1  13       58.19       33.61      7.75 o 
 -11   1  13        1.55        4.71      4.35 o 
 -10   1  13       13.49       19.58      3.16 o 
  -9   1  13      266.51      266.47      4.60 o 
  -8   1  13        0.48        9.50      2.50 o 
  -7   1  13     1148.92     1073.18     18.30 o 
  -6   1  13      191.00      179.15      3.06 o 
  -5   1  13      185.16      143.70      2.76 o 
  -4   1  13      785.22      794.20      8.86 o 
  -3   1  13      707.59      684.63      9.00 o 
  -2   1  13       35.81       35.41      1.95 o 
  -1   1  13      698.08      788.40     11.11 o 
   0   1  13      161.39      187.28      3.21 o 
   1   1  13        9.65       15.00      1.16 o 
   2   1  13      433.84      440.54      9.71 o 
   3   1  13       25.87       25.86      1.37 o 
   4   1  13        4.47        8.90      1.17 o 
   5   1  13      319.53      323.09      5.37 o 
   6   1  13      293.78      268.11      5.53 o 
   7   1  13      163.87      157.79      4.40 o 
   8   1  13        0.72        0.00      1.90 o 
   9   1  13       15.95       19.80      3.41 o 
  10   1  13        0.03        0.00      3.67 o 
  11   1  13        0.00        0.00      3.90 o 
 -13   2  13       16.17       33.47      7.59 o 
 -12   2  13        4.07        8.84      5.10 o 
 -11   2  13      143.95      164.94      8.82 o 
 -10   2  13        3.92        4.34      2.84 o 
  -9   2  13      416.96      370.78      7.07 o 
  -8   2  13       69.22       76.36      3.15 o 
  -7   2  13     1255.45     1167.19     14.85 o 
  -6   2  13        4.46        5.42      1.21 o 
  -5   2  13       40.93       53.69      1.81 o 
  -4   2  13       18.43       14.99      1.24 o 
  -3   2  13      190.18      201.56      3.07 o 
  -2   2  13      192.93      222.97      5.55 o 
  -1   2  13        1.23        0.08      1.20 o 
   0   2  13       30.16       20.12      2.18 o 
   1   2  13        0.42        2.88      1.23 o 
   2   2  13       33.90       41.90      2.02 o 
   3   2  13       14.17       19.39      1.48 o 
   4   2  13      107.92      124.32      2.52 o 
   5   2  13        0.88        0.33      1.28 o 
   6   2  13      229.38      197.30      4.73 o 
   7   2  13       61.23       56.82      2.94 o 
   8   2  13      123.06      123.49      6.97 o 
   9   2  13       28.67       18.49      3.46 o 
  10   2  13        0.15        0.30      3.08 o 
  11   2  13        8.94       19.74      5.05 o 
 -12   3  13        5.25        2.16      7.18 o 
 -11   3  13        8.76        5.90      4.76 o 
 -10   3  13       51.47       67.61      6.13 o 
  -9   3  13        2.95        6.39      3.01 o 
  -8   3  13      109.03      105.29      3.79 o 
  -7   3  13      202.32      195.52      4.27 o 
  -6   3  13      374.87      385.06      6.17 o 
  -5   3  13      517.58      505.02      6.70 o 
  -4   3  13        1.58        3.47      1.27 o 
  -3   3  13      104.27       90.98      2.99 o 
  -2   3  13       34.97       44.75      2.60 o 
  -1   3  13        0.00        4.26      1.31 o 
   0   3  13      137.72      166.73      3.81 o 
   1   3  13      189.96      225.19      4.56 o 
   2   3  13      176.07      193.73      3.69 o 
   3   3  13       38.89       42.83      2.57 o 
   4   3  13      100.61      100.32      2.54 o 
   5   3  13      145.93      127.67      3.73 o 
   6   3  13       46.83       35.59      1.75 o 
   7   3  13      400.55      365.52      6.87 o 
   8   3  13       16.31       26.51      2.44 o 
   9   3  13      109.84      113.25      5.89 o 
  10   3  13        5.31       13.93      3.59 o 
  11   3  13       62.85       67.76      6.74 o 
 -12   4  13        0.06        0.00      4.91 o 
 -11   4  13       84.52       76.75      6.99 o 
 -10   4  13        0.79        0.00      4.24 o 
  -9   4  13        4.15        0.00      6.13 o 
  -8   4  13        3.54        1.36      2.85 o 
  -7   4  13      187.91      191.86      5.43 o 
  -6   4  13       13.87       12.81      1.91 o 
  -5   4  13      115.53       82.91      3.17 o 
  -4   4  13        7.05        3.26      1.61 o 
  -3   4  13        1.78        2.74      1.48 o 
  -2   4  13        3.26        7.06      1.20 o 
  -1   4  13        0.91        1.12      1.04 o 
   0   4  13        1.36        0.00      1.01 o 
   1   4  13      816.67      820.07      9.29 o 
   2   4  13       31.97       31.12      1.39 o 
   3   4  13       23.79       29.58      1.61 o 
   4   4  13      231.74      231.56      4.27 o 
   5   4  13      194.91      197.61      4.50 o 
   6   4  13      102.12       87.22      3.74 o 
   7   4  13        1.92        6.54      2.16 o 
   8   4  13        8.08        8.01      3.05 o 
   9   4  13      101.93       93.41      5.49 o 
  10   4  13       15.01       20.61      5.49 o 
 -11   5  13       53.71       54.59      7.37 o 
 -10   5  13        2.02        0.00      4.62 o 
  -9   5  13       10.50        9.48      4.59 o 
  -8   5  13        3.90        8.08      4.22 o 
  -7   5  13        1.09        3.61      3.07 o 
  -6   5  13       79.03       72.47      4.39 o 
  -5   5  13        8.94       10.50      2.15 o 
  -4   5  13       18.33       15.22      2.13 o 
  -3   5  13      183.56      186.30      4.53 o 
  -2   5  13      115.18      110.09      3.18 o 
  -1   5  13      213.23      172.20      4.27 o 
   0   5  13       59.25       50.75      2.30 o 
   1   5  13      469.91      449.10      6.29 o 
   2   5  13      123.02      104.30      2.84 o 
   3   5  13      572.84      517.65     10.21 o 
   4   5  13       25.88       25.08      3.33 o 
   5   5  13        2.80        7.83      2.93 o 
   6   5  13       19.73       15.85      3.25 o 
   7   5  13       12.49        8.63      3.22 o 
   8   5  13        0.06        0.75      3.05 o 
   9   5  13       75.98       68.42      5.13 o 
  -9   6  13        1.06        0.00      4.38 o 
  -8   6  13       14.17       16.36      4.92 o 
  -7   6  13       21.20       20.51      4.68 o 
  -6   6  13      292.48      280.67     10.50 o 
  -5   6  13      174.58      178.88     10.82 o 
  -4   6  13        0.01        0.00      2.64 o 
  -3   6  13        1.05        0.00      3.28 o 
  -2   6  13      127.54      127.30      5.32 o 
  -1   6  13        0.23        0.00      1.96 o 
   0   6  13       52.52       63.00      3.83 o 
   1   6  13       72.26       69.33      3.99 o 
   2   6  13      474.91      473.04     11.35 o 
   3   6  13       15.99       17.40      3.37 o 
   4   6  13      263.45      289.46      9.54 o 
   5   6  13      278.38      280.05      8.57 o 
   6   6  13        0.01        2.73      3.13 o 
   7   6  13        1.79        1.93      3.22 o 
   8   6  13        6.25        8.62      3.62 o 
  -8   7  13        0.23        7.65      8.90 o 
  -7   7  13       28.16       24.93      5.39 o 
  -6   7  13       33.50       33.75      4.32 o 
  -5   7  13      181.64      180.52      7.09 o 
  -4   7  13        2.03        2.74      3.92 o 
  -3   7  13        2.86        0.00      3.75 o 
  -2   7  13       92.25       83.65      6.19 o 
  -1   7  13       16.84        7.72      4.14 o 
   0   7  13       26.55       29.79      4.81 o 
   1   7  13      184.15      172.85      8.30 o 
   2   7  13       87.35       93.46      6.67 o 
   3   7  13       53.87       54.22      4.60 o 
   4   7  13        0.83        2.58      3.28 o 
   5   7  13        1.30        0.00      3.23 o 
   6   7  13        7.08        4.92      3.58 o 
  -5   8  13       19.08       10.09      8.81 o 
  -4   8  13       21.29       20.53      5.17 o 
  -3   8  13        2.02        0.00      4.25 o 
  -2   8  13       26.11       23.46      5.23 o 
  -1   8  13      182.62      174.91      8.94 o 
   0   8  13       21.98       17.84      5.03 o 
   1   8  13      110.23      108.57      7.49 o 
   2   8  13       66.82       65.11      6.48 o 
   3   8  13        2.50        0.33      6.70 o 
 -13   0  14       11.64        0.00      6.96 o 
 -12   0  14        0.29        0.00      6.06 o 
 -11   0  14       21.06       36.95      7.78 o 
 -10   0  14      451.25      402.54     11.78 o 
  -9   0  14       46.35       39.15      3.34 o 
  -8   0  14      252.33      218.67      6.47 o 
  -7   0  14     2678.45     2491.60     42.37 o 
  -6   0  14        7.69        6.67      1.91 o 
  -5   0  14      182.44      148.98      3.98 o 
  -4   0  14      847.31      823.84     12.94 o 
  -3   0  14     2408.74     2631.69     37.78 o 
  -2   0  14       43.31       22.32      1.78 o 
  -1   0  14      636.94      605.73     22.01 o 
   0   0  14      536.93      528.21     20.04 o 
   1   0  14       19.26        9.68      3.48 o 
   2   0  14       15.77       14.25      1.68 o 
   3   0  14       21.60       15.05      1.55 o 
   4   0  14        8.32       20.63      1.91 o 
   5   0  14        0.09        1.13      2.09 o 
   6   0  14      380.09      296.45      8.42 o 
   7   0  14      535.00      577.24     12.55 o 
   8   0  14      327.94      298.52     13.46 o 
   9   0  14        8.55       12.06      5.55 o 
  10   0  14       34.98       23.03      6.70 o 
  11   0  14        0.13        0.13      5.74 o 
 -13   1  14       19.07       17.69      5.77 o 
 -12   1  14       46.51       59.67      6.65 o 
 -11   1  14       39.10       28.70      5.44 o 
 -10   1  14       32.70       34.21      3.72 o 
  -9   1  14       19.38        5.92      2.26 o 
  -8   1  14      395.80      369.39      6.76 o 
  -7   1  14      156.09      148.06      3.76 o 
  -6   1  14      639.09      672.51      8.65 o 
  -5   1  14      556.53      570.04      8.36 o 
  -4   1  14       96.47       88.85      2.10 o 
  -3   1  14     1094.35     1158.30     13.28 o 
  -2   1  14        5.32        4.15      1.28 o 
  -1   1  14     1236.99     1299.15     17.58 o 
   0   1  14       25.95       31.63      1.93 o 
   1   1  14       16.44       11.30      1.16 o 
   2   1  14        2.20        6.73      1.17 o 
   3   1  14      524.78      478.12      6.38 o 
   4   1  14      232.70      222.62      3.59 o 
   5   1  14      417.73      382.87      6.24 o 
   6   1  14      500.90      437.38      7.66 o 
   7   1  14       23.54       30.45      2.46 o 
   8   1  14       32.82       24.85      2.96 o 
   9   1  14        1.41        5.12      5.07 o 
  10   1  14        4.40        5.11      4.28 o 
  11   1  14        1.23       16.42      5.39 o 
 -12   2  14       29.29       27.69      5.76 o 
 -11   2  14       50.31       66.08      4.81 o 
 -10   2  14       18.56       30.70      4.62 o 
  -9   2  14       68.69       65.50      3.62 o 
  -8   2  14      309.25      315.66      5.62 o 
  -7   2  14        3.36        5.92      1.74 o 
  -6   2  14        9.14        5.35      1.49 o 
  -5   2  14       33.78       31.14      1.48 o 
  -4   2  14      395.25      456.07      5.75 o 
  -3   2  14        0.91        3.25      1.33 o 
  -2   2  14      246.90      231.42      4.68 o 
  -1   2  14       11.02        4.09      1.40 o 
   0   2  14        1.62        0.00      1.25 o 
   1   2  14       13.77        6.91      1.51 o 
   2   2  14      956.29      903.41     15.66 o 
   3   2  14       12.13        6.86      1.31 o 
   4   2  14        0.00        0.00      1.23 o 
   5   2  14      105.25      107.66      4.11 o 
   6   2  14      188.16      188.39      4.67 o 
   7   2  14      208.59      207.19      5.88 o 
   8   2  14       14.90       23.67      4.00 o 
   9   2  14       15.36        9.70      3.26 o 
  10   2  14        1.37        0.00      3.07 o 
  11   2  14        7.62        7.06      7.31 o 
 -12   3  14        2.89        1.42      5.04 o 
 -11   3  14        0.00        0.00      4.44 o 
 -10   3  14       42.54       41.69      5.48 o 
  -9   3  14        8.12       12.28      2.98 o 
  -8   3  14      132.16      129.93      4.08 o 
  -7   3  14       41.29       49.66      2.72 o 
  -6   3  14      574.40      560.36      9.25 o 
  -5   3  14      306.89      298.21      6.31 o 
  -4   3  14        7.51        6.79      1.67 o 
  -3   3  14      257.67      269.96      4.52 o 
  -2   3  14      227.18      222.71      5.54 o 
  -1   3  14      262.96      242.16      4.80 o 
   0   3  14        1.09        2.36      1.42 o 
   1   3  14      105.36      106.50      3.17 o 
   2   3  14      138.15      161.26      5.93 o 
   3   3  14       52.40       51.14      2.11 o 
   4   3  14      936.13      893.02     14.51 o 
   5   3  14        0.08        1.12      1.75 o 
   6   3  14        0.03        4.04      2.27 o 
   7   3  14       61.50       54.69      3.62 o 
   8   3  14       50.15       27.94      3.74 o 
   9   3  14       86.05       83.53      5.22 o 
  10   3  14        9.62       22.75      4.02 o 
 -11   4  14      139.01      146.58      9.00 o 
 -10   4  14       49.35       41.83      5.70 o 
  -9   4  14       18.88       16.47      4.72 o 
  -8   4  14        0.54        1.32      3.56 o 
  -7   4  14        8.93        6.26      2.50 o 
  -6   4  14      575.94      556.94     10.19 o 
  -5   4  14       10.44       10.83      2.16 o 
  -4   4  14      408.46      376.01      9.37 o 
  -3   4  14        4.91        2.69      1.30 o 
  -2   4  14       40.91       42.17      1.66 o 
  -1   4  14       14.38       14.73      1.19 o 
   0   4  14      216.50      212.42      3.75 o 
   1   4  14      732.77      695.59      8.70 o 
   2   4  14      186.11      186.00      4.15 o 
   3   4  14      461.35      424.26      7.98 o 
   4   4  14      417.94      413.57      8.02 o 
   5   4  14       15.69       17.74      2.24 o 
   6   4  14        0.37        0.00      1.97 o 
   7   4  14      219.06      204.01      5.60 o 
   8   4  14       80.80       72.81      4.86 o 
   9   4  14       19.58       29.18      5.78 o 
 -10   5  14      127.90      137.74     12.54 o 
  -9   5  14        0.03        0.52      4.42 o 
  -8   5  14       40.95       35.81      5.24 o 
  -7   5  14       63.92       68.41      5.83 o 
  -6   5  14      246.49      235.57     14.48 o 
  -5   5  14       18.30       22.58      6.00 o 
  -4   5  14       40.49       34.48      2.80 o 
  -3   5  14       33.06       33.17      3.14 o 
  -2   5  14      186.35      186.17      3.89 o 
  -1   5  14      115.63      101.65      3.23 o 
   0   5  14       10.98        6.78      1.71 o 
   1   5  14      150.29      169.14      3.83 o 
   2   5  14        1.57        0.00      1.94 o 
   3   5  14      115.36      132.42      4.48 o 
   4   5  14       50.56       43.12      3.02 o 
   5   5  14      136.34      129.08      5.70 o 
   6   5  14       19.30       12.47      3.14 o 
   7   5  14        1.15        1.77      2.91 o 
   8   5  14       46.07       59.45      4.74 o 
  -9   6  14        0.05        0.00      6.83 o 
  -8   6  14        0.15        0.00      4.33 o 
  -7   6  14       21.39       14.50      4.75 o 
  -6   6  14       48.92       70.93      6.00 o 
  -5   6  14      198.78      204.98      8.81 o 
  -4   6  14        6.68        3.50      3.75 o 
  -3   6  14      106.72      107.87      6.33 o 
  -2   6  14        9.73        8.77      3.57 o 
  -1   6  14       83.69       84.24      5.55 o 
   0   6  14        2.44        0.00      3.03 o 
   1   6  14       82.48       83.25      5.69 o 
   2   6  14       17.45       27.04      3.59 o 
   3   6  14        2.81        2.78      2.96 o 
   4   6  14        0.07        3.62      3.02 o 
   5   6  14       99.60      108.22      5.65 o 
   6   6  14       66.05       72.47      5.00 o 
   7   6  14       19.35       25.06      3.99 o 
  -7   7  14       68.55       65.75     12.57 o 
  -6   7  14        5.01        9.20      3.77 o 
  -5   7  14        1.71        0.47      3.32 o 
  -4   7  14       41.07       29.34      5.26 o 
  -3   7  14       24.06       25.36      4.84 o 
  -2   7  14       12.75       12.26      4.38 o 
  -1   7  14       24.31       31.81      4.95 o 
   0   7  14      500.22      474.18     14.18 o 
   1   7  14        0.09        2.99      3.95 o 
   2   7  14       31.86       33.14      4.16 o 
   3   7  14        7.71        8.75      3.43 o 
   4   7  14       38.61       44.82      4.47 o 
   5   7  14        5.56        8.45      3.93 o 
  -4   8  14      129.00      136.64      8.44 o 
  -3   8  14        0.31        0.00      4.09 o 
  -2   8  14        6.95        7.55      6.25 o 
  -1   8  14        2.57        6.88      4.63 o 
   0   8  14       30.64       29.12      7.94 o 
   1   8  14        7.29        9.37      4.83 o 
   2   8  14       20.29       17.46      5.24 o 
 -12   1  15       74.26       91.19      7.60 o 
 -11   1  15        0.95        0.00      5.04 o 
 -10   1  15       39.20       31.44      3.62 o 
  -9   1  15        8.75        6.38      2.27 o 
  -8   1  15      579.25      549.76      8.40 o 
  -7   1  15      171.13      175.42      5.27 o 
  -6   1  15      836.60      826.17     11.14 o 
  -5   1  15      163.68      157.21      3.00 o 
  -4   1  15        1.77        4.27      1.09 o 
  -3   1  15      570.28      571.98      7.89 o 
  -2   1  15        0.87        0.00      1.19 o 
  -1   1  15      235.95      279.45      5.44 o 
   0   1  15       75.01       74.52      2.11 o 
   1   1  15        0.00        0.34      1.06 o 
   2   1  15       79.39       74.69      2.30 o 
   3   1  15        0.01        0.00      1.06 o 
   4   1  15      219.75      206.96      3.77 o 
   5   1  15        5.54        3.58      1.64 o 
   6   1  15      481.72      467.45      9.54 o 
   7   1  15        8.44       12.69      2.82 o 
   8   1  15       11.43       12.42      3.20 o 
   9   1  15        8.06       11.43      4.10 o 
  10   1  15       10.44       17.27      4.55 o 
 -12   2  15       64.09       64.72      7.05 o 
 -11   2  15        0.69        0.00      3.18 o 
 -10   2  15      418.33      405.15     10.57 o 
  -9   2  15       17.06       14.80      2.83 o 
  -8   2  15      722.27      726.38     11.62 o 
  -7   2  15        0.77        0.53      1.67 o 
  -6   2  15       62.01       52.95      2.41 o 
  -5   2  15        0.69        0.00      1.27 o 
  -4   2  15        0.06        1.20      1.31 o 
  -3   2  15       85.63       90.93      3.07 o 
  -2   2  15        9.33        7.10      1.57 o 
  -1   2  15      288.21      286.83      5.44 o 
   0   2  15      145.28      162.93      7.15 o 
   1   2  15      344.42      349.22      6.31 o 
   2   2  15      100.15       99.71      3.45 o 
   3   2  15       60.57       76.47      2.84 o 
   4   2  15       52.92       49.16      2.48 o 
   5   2  15       93.52       95.20      3.33 o 
   6   2  15        0.18        0.00      2.16 o 
   7   2  15      206.76      201.49      7.95 o 
   8   2  15      144.09      159.17      6.27 o 
   9   2  15       26.87       29.36      3.96 o 
  10   2  15       21.06       30.17      4.27 o 
 -12   3  15        0.19        5.39      5.65 o 
 -11   3  15        0.00        0.00      4.82 o 
 -10   3  15        1.68        0.91      7.18 o 
  -9   3  15        1.28        0.00      2.58 o 
  -8   3  15       52.37       60.78      3.23 o 
  -7   3  15       45.06       47.65      3.29 o 
  -6   3  15      250.27      248.15      5.97 o 
  -5   3  15      106.29      118.80      6.72 o 
  -4   3  15      125.86      129.35      3.74 o 
  -3   3  15       28.87       30.76      1.95 o 
  -2   3  15       90.86       91.66      4.64 o 
  -1   3  15       69.29       70.93      3.68 o 
   0   3  15     1011.83     1059.41     19.73 o 
   1   3  15       10.24        1.98      3.64 o 
   2   3  15      836.98      854.31     20.58 o 
   3   3  15       54.54       55.47      2.79 o 
   4   3  15      402.65      404.53      7.79 o 
   5   3  15      229.48      213.48      5.75 o 
   6   3  15      289.13      287.14      6.97 o 
   7   3  15      246.55      224.99     10.73 o 
   8   3  15       29.55       34.75      3.96 o 
   9   3  15      195.86      166.74      7.04 o 
  10   3  15        2.17        4.57      3.62 o 
 -11   4  15      274.17      274.77     11.79 o 
 -10   4  15       41.08       49.21      6.15 o 
  -9   4  15       91.58       89.32      9.44 o 
  -8   4  15       23.56       22.64     13.62 o 
  -7   4  15      242.28      228.25      8.72 o 
  -6   4  15        2.86       14.24      2.13 o 
  -5   4  15        8.12        4.83      2.01 o 
  -4   4  15      103.02      138.50      4.02 o 
  -3   4  15       16.15       18.56      2.54 o 
  -2   4  15        5.04        5.60      1.65 o 
  -1   4  15       30.03       37.36      2.49 o 
   0   4  15      291.65      257.50      7.17 o 
   1   4  15      240.37      257.67      6.59 o 
   2   4  15      792.43      739.84     12.77 o 
   3   4  15      322.89      344.82      8.61 o 
   4   4  15      262.73      253.76      7.38 o 
   5   4  15       97.52       97.41      4.95 o 
   6   4  15       48.18       54.02      5.80 o 
   7   4  15       13.83       23.45      3.62 o 
   8   4  15      139.88      143.55      6.49 o 
   9   4  15       10.08       24.56      4.05 o 
 -10   5  15      100.87      123.61      8.54 o 
  -9   5  15        1.92        0.00      6.22 o 
  -8   5  15       31.92       40.65      6.86 o 
  -7   5  15       11.41       25.87      4.67 o 
  -6   5  15        7.50        3.50      3.16 o 
  -5   5  15        2.63        0.94      2.51 o 
  -4   5  15      450.57      373.82     16.21 o 
  -3   5  15        6.38        6.19      3.56 o 
  -2   5  15      569.45      513.41      8.34 o 
  -1   5  15        6.97        4.44      1.98 o 
   0   5  15      171.45      169.69      4.31 o 
   1   5  15        3.33        0.00      1.67 o 
   2   5  15        0.00        0.00      3.61 o 
   3   5  15      190.61      187.73      5.21 o 
   4   5  15        3.72        4.05      2.11 o 
   5   5  15       47.25       47.67      3.08 o 
   6   5  15        3.04        3.25      2.97 o 
   7   5  15        0.06        0.00      2.95 o 
   8   5  15       70.30       87.48      5.51 o 
  -8   6  15        3.16        0.00      4.32 o 
  -7   6  15        1.65        0.00      5.46 o 
  -6   6  15        7.11        1.89      4.05 o 
  -5   6  15      256.46      262.59      9.98 o 
  -4   6  15       69.01       57.62      5.31 o 
  -3   6  15      199.60      201.88      8.20 o 
  -2   6  15        0.59        0.00      3.18 o 
  -1   6  15       25.67       26.07      4.08 o 
   0   6  15        0.51        0.00      3.16 o 
   1   6  15       67.11       70.38      6.09 o 
   2   6  15       40.24       35.05      3.84 o 
   3   6  15       13.19        9.97      3.70 o 
   4   6  15      111.09      110.16      9.50 o 
   5   6  15       44.40       56.94      4.57 o 
   6   6  15        0.08        0.00      3.04 o 
   7   6  15        4.93        4.32      3.41 o 
  -6   7  15        0.98        0.00      3.32 o 
  -5   7  15       35.74       39.06      4.33 o 
  -4   7  15        0.94        0.00      3.73 o 
  -3   7  15        7.06        7.80      4.19 o 
  -2   7  15      136.45      120.29      7.17 o 
  -1   7  15        0.90        0.50      3.96 o 
   0   7  15       33.70       32.63      5.00 o 
   1   7  15       62.87       71.25      7.66 o 
   2   7  15        1.36        0.00      3.25 o 
   3   7  15        5.70        6.08      4.22 o 
   4   7  15       23.33       27.18      4.20 o 
  -2   8  15       32.24       32.19      5.72 o 
  -1   8  15       72.35       77.73     18.63 o 
   0   8  15      100.26       96.68      7.34 o 
 -12   0  16       31.36       34.52      8.61 o 
 -11   0  16       12.53        0.00      6.25 o 
 -10   0  16      136.39      133.42     10.91 o 
  -9   0  16      371.52      359.65     11.19 o 
  -8   0  16      519.62      566.31     12.26 o 
  -7   0  16      214.46      202.13      6.16 o 
  -6   0  16       36.67       41.04      4.12 o 
  -5   0  16      661.38      692.09     13.43 o 
  -4   0  16      361.32      344.96      6.55 o 
  -3   0  16       31.19       48.47      2.89 o 
  -2   0  16       70.12       71.66      3.97 o 
  -1   0  16      931.57      843.67     29.67 o 
   0   0  16     1156.94     1129.28     37.84 o 
   1   0  16       73.62       69.21      3.46 o 
   2   0  16      748.43      697.32     13.34 o 
   3   0  16      943.77     1032.55     21.67 o 
   4   0  16        8.90       16.54      2.48 o 
   5   0  16     1254.03     1334.06     24.28 o 
   6   0  16      124.91      113.86      6.63 o 
   7   0  16       11.17        9.19      3.81 o 
   8   0  16       22.40       20.35      6.00 o 
   9   0  16       22.75       30.63      6.89 o 
  10   0  16       78.97       99.67     10.15 o 
 -12   1  16       24.73       13.83      5.46 o 
 -11   1  16       22.81        4.70      4.69 o 
 -10   1  16       92.47       75.08      4.74 o 
  -9   1  16        2.59        2.42      3.03 o 
  -8   1  16      207.69      198.35      4.60 o 
  -7   1  16        4.72        6.39      1.78 o 
  -6   1  16        7.84        2.39      1.58 o 
  -5   1  16        0.30        0.48      1.40 o 
  -4   1  16       16.31        7.54      1.18 o 
  -3   1  16       35.36       31.99      1.96 o 
  -2   1  16        0.43        1.12      1.31 o 
  -1   1  16      131.18      155.21      3.57 o 
   0   1  16      630.53      580.24      7.94 o 
   1   1  16        4.58        1.26      1.35 o 
   2   1  16       66.47       64.64      2.28 o 
   3   1  16        6.65        9.24      1.98 o 
   4   1  16      156.24      136.18      3.41 o 
   5   1  16      141.55      153.20      6.16 o 
   6   1  16       44.18       56.59      3.89 o 
   7   1  16        4.01       15.12      3.14 o 
   8   1  16       55.27       40.71      4.03 o 
   9   1  16       98.15       60.18      8.01 o 
  10   1  16        5.32        3.99      4.24 o 
 -12   2  16       21.08       14.76      5.57 o 
 -11   2  16        0.04        0.00      4.44 o 
 -10   2  16       57.94       56.14      4.60 o 
  -9   2  16       39.09       42.02      5.30 o 
  -8   2  16       22.08       37.37      6.44 o 
  -7   2  16      459.09      413.25      8.18 o 
  -6   2  16       41.46       40.23      2.28 o 
  -5   2  16       17.15       21.91      1.84 o 
  -4   2  16       51.54       51.24      2.18 o 
  -3   2  16        9.67       11.09      1.97 o 
  -2   2  16       39.13       34.09      2.16 o 
  -1   2  16      125.98      125.02      3.55 o 
   0   2  16      744.21      727.09     11.96 o 
   1   2  16      496.26      456.84      8.83 o 
   2   2  16      673.78      656.76     11.28 o 
   3   2  16      166.38      170.65      4.03 o 
   4   2  16      148.35      144.96      3.68 o 
   5   2  16        0.35        0.00      1.90 o 
   6   2  16      168.08      169.37      8.41 o 
   7   2  16       46.62       44.23      3.97 o 
   8   2  16       16.17       16.07      3.43 o 
   9   2  16       51.87       56.48      4.70 o 
  10   2  16        1.11        0.00      3.32 o 
 -11   3  16        9.55        0.80      3.69 o 
 -10   3  16        0.24        0.00      3.74 o 
  -9   3  16       12.23       16.09      3.78 o 
  -8   3  16        0.30        4.40      2.85 o 
  -7   3  16      149.05      126.23      6.11 o 
  -6   3  16        1.24        0.00      1.96 o 
  -5   3  16      153.80      127.23      4.43 o 
  -4   3  16       15.20       20.48      2.35 o 
  -3   3  16        2.84        3.41      2.36 o 
  -2   3  16        2.67        2.16      2.29 o 
  -1   3  16       44.34       31.32      3.70 o 
   0   3  16        9.93        4.27      2.31 o 
   1   3  16       51.38       52.72      5.15 o 
   2   3  16      268.12      259.62      9.99 o 
   3   3  16      310.93      299.01      7.57 o 
   4   3  16       10.74       15.91      2.72 o 
   5   3  16       56.44       73.83      4.22 o 
   6   3  16        2.15        0.00      2.29 o 
   7   3  16        0.31        2.75      2.82 o 
   8   3  16       36.10       40.04      4.18 o 
   9   3  16       47.06       56.23      4.81 o 
 -10   4  16       33.65       51.81      6.20 o 
  -9   4  16        3.95        4.41      5.14 o 
  -8   4  16       63.38       68.61      6.09 o 
  -7   4  16       91.08      102.71      4.05 o 
  -6   4  16       42.27       33.63      3.45 o 
  -5   4  16      141.47      168.67      7.58 o 
  -4   4  16      590.36      521.62     10.04 o 
  -3   4  16       49.64       61.31      3.27 o 
  -2   4  16        9.20        2.55      1.94 o 
  -1   4  16       17.05       11.40      2.77 o 
   0   4  16        0.01        0.00      2.29 o 
   1   4  16      117.88      100.81      3.69 o 
   2   4  16        0.31        0.00      1.97 o 
   3   4  16      425.27      403.49      9.63 o 
   4   4  16      252.23      229.44      7.01 o 
   5   4  16       40.73       41.25      5.84 o 
   6   4  16      169.94      137.08      5.86 o 
   7   4  16       68.57       56.15      4.92 o 
   8   4  16       23.90       34.72      4.10 o 
  -9   5  16      116.14      137.58      8.65 o 
  -8   5  16      180.47      173.94      8.88 o 
  -7   5  16      138.33      144.26      7.79 o 
  -6   5  16        0.51        0.00      2.26 o 
  -5   5  16       24.73       29.17      3.11 o 
  -4   5  16       87.87       74.28      4.00 o 
  -3   5  16      225.81      221.42      9.84 o 
  -2   5  16       56.42       75.75      3.23 o 
  -1   5  16       29.08       34.04      3.28 o 
   0   5  16        2.75        1.09      3.07 o 
   1   5  16        8.32        0.04      2.63 o 
   2   5  16      428.08      427.91     10.30 o 
   3   5  16      224.76      233.80      7.33 o 
   4   5  16      196.57      196.82      8.61 o 
   5   5  16        0.02        0.30      3.63 o 
   6   5  16        5.77        3.95      3.29 o 
   7   5  16        9.70       10.27      3.43 o 
  -8   6  16       25.45       29.20      5.78 o 
  -7   6  16        9.90        5.46      4.41 o 
  -6   6  16       36.14       48.18      5.55 o 
  -5   6  16        2.87        3.19      6.83 o 
  -4   6  16      132.99      144.05      9.54 o 
  -3   6  16       61.26       58.07      5.17 o 
  -2   6  16       45.35       46.22      4.76 o 
  -1   6  16        0.00        0.00      3.12 o 
   0   6  16       38.24       40.21      3.87 o 
   1   6  16       21.23       23.39      3.49 o 
   2   6  16        0.83        0.00      2.95 o 
   3   6  16      193.95      205.89      7.34 o 
   4   6  16       18.83       18.68      3.66 o 
   5   6  16       49.56       47.56      4.48 o 
   6   6  16       66.31       60.61      5.00 o 
  -6   7  16       94.08      103.73      6.04 o 
  -5   7  16       85.22       85.59      5.53 o 
  -4   7  16       35.37       38.15      5.40 o 
  -3   7  16       54.06       62.62      5.96 o 
  -2   7  16        4.11        4.03      4.06 o 
  -1   7  16        1.89        1.91      4.07 o 
   0   7  16       96.86      107.16      7.05 o 
   1   7  16       35.15       47.11      7.55 o 
   2   7  16       45.30       51.10      4.65 o 
   3   7  16        0.02        0.00      5.46 o 
 -12   1  17       39.17       40.89     11.96 o 
 -11   1  17       46.23       50.29      6.16 o 
 -10   1  17        3.25        4.01      3.07 o 
  -9   1  17       41.39       40.16      3.14 o 
  -8   1  17      173.38      178.23      4.42 o 
  -7   1  17       70.70       79.96      3.03 o 
  -6   1  17      314.00      309.89      5.51 o 
  -5   1  17       18.45       18.98      1.96 o 
  -4   1  17       30.99       23.75      1.72 o 
  -3   1  17      150.26      156.67      4.71 o 
  -2   1  17      157.43      146.90      3.64 o 
  -1   1  17      188.34      186.52      4.13 o 
   0   1  17     1029.97     1019.15     14.51 o 
   1   1  17        7.25        2.38      1.52 o 
   2   1  17      860.78      900.00     13.15 o 
   3   1  17       29.96       23.08      2.48 o 
   4   1  17       65.45       56.66      3.03 o 
   5   1  17      260.65      234.69      6.34 o 
   6   1  17      175.88      160.39      6.10 o 
   7   1  17      219.19      207.82      7.19 o 
   8   1  17        1.39        1.83      2.99 o 
   9   1  17      111.04       86.39      8.77 o 
 -11   2  17       34.25       23.61      5.56 o 
 -10   2  17      172.18      149.70      6.59 o 
  -9   2  17        0.94        0.52      3.06 o 
  -8   2  17     1238.61     1198.61     17.53 o 
  -7   2  17       12.33       15.15      2.14 o 
  -6   2  17      279.37      275.80      5.24 o 
  -5   2  17       55.58       76.34      2.69 o 
  -4   2  17        1.05        3.91      1.43 o 
  -3   2  17        1.70        3.53      1.92 o 
  -2   2  17       27.63       33.60      3.67 o 
  -1   2  17      290.09      267.54      6.21 o 
   0   2  17     1062.31     1114.90     18.06 o 
   1   2  17       50.63       57.50      5.68 o 
   2   2  17     1065.60     1031.80     30.67 o 
   3   2  17       25.53       23.77      2.30 o 
   4   2  17       96.18       78.93      3.51 o 
   5   2  17       14.36       22.17      3.02 o 
   6   2  17       32.73       30.96      3.50 o 
   7   2  17        5.13        0.66      2.80 o 
   8   2  17       42.68       46.19      4.28 o 
   9   2  17        4.71        1.65      3.75 o 
 -11   3  17        0.08        0.00      3.61 o 
 -10   3  17        4.26        0.00      3.70 o 
  -9   3  17       26.98       20.36      4.32 o 
  -8   3  17      728.98      729.00     13.42 o 
  -7   3  17        2.86        4.23      2.56 o 
  -6   3  17      338.65      356.67      8.23 o 
  -5   3  17       32.84       27.37      2.37 o 
  -4   3  17      341.13      276.39      7.52 o 
  -3   3  17      239.53      218.37      6.67 o 
  -2   3  17      217.60      194.71      6.16 o 
  -1   3  17       58.23       50.07      3.58 o 
   0   3  17      122.69      118.93      4.90 o 
   1   3  17       13.18       12.66      2.64 o 
   2   3  17      310.27      303.00      9.77 o 
   3   3  17      213.64      200.43      6.01 o 
   4   3  17      118.94       97.05      4.55 o 
   5   3  17      136.18      109.04      6.87 o 
   6   3  17       62.77       47.85      3.95 o 
   7   3  17        2.50        5.09      3.03 o 
   8   3  17        0.17        0.00      3.07 o 
   9   3  17        0.06        0.00      3.29 o 
 -10   4  17       33.12       23.07      5.58 o 
  -9   4  17      330.18      339.47     12.40 o 
  -8   4  17       22.79       13.58      4.61 o 
  -7   4  17      214.04      222.06     12.87 o 
  -6   4  17        4.16        4.71      2.58 o 
  -5   4  17      923.17      884.53     21.38 o 
  -4   4  17       17.75       29.92      3.48 o 
  -3   4  17      269.64      244.71      6.04 o 
  -2   4  17       65.59       73.21      4.27 o 
  -1   4  17        0.92        0.00      2.44 o 
   0   4  17        0.22        0.00      2.36 o 
   1   4  17        6.53        5.20      2.68 o 
   2   4  17       49.69       41.45      4.37 o 
   3   4  17       18.20       17.35      2.85 o 
   4   4  17       55.74       54.34      3.89 o 
   5   4  17       74.63       68.95      4.85 o 
   6   4  17       31.47       27.86      3.62 o 
   7   4  17       65.77       65.65      4.71 o 
   8   4  17      135.38      181.98      7.45 o 
  -9   5  17       34.26       67.30      6.84 o 
  -8   5  17        0.06        1.78      6.38 o 
  -7   5  17       32.18       40.07      5.40 o 
  -6   5  17       41.62       53.17      6.14 o 
  -5   5  17        3.66        5.18      3.63 o 
  -4   5  17        1.19        2.15      5.71 o 
  -3   5  17       17.49       25.98      3.35 o 
  -2   5  17      207.30      175.91      5.07 o 
  -1   5  17      250.02      234.34      6.98 o 
   0   5  17        0.83        0.00      2.49 o 
   1   5  17       92.42       87.73      4.61 o 
   2   5  17       60.88       63.29      4.18 o 
   3   5  17      209.93      223.22      7.21 o 
   4   5  17      112.12      113.49      5.48 o 
   5   5  17       43.89       50.18      4.23 o 
   6   5  17       57.89       53.71      4.47 o 
   7   5  17        7.08        2.72      3.42 o 
  -7   6  17       45.42       46.17      6.01 o 
  -6   6  17       26.91       29.20      5.07 o 
  -5   6  17        0.04        4.60      3.98 o 
  -4   6  17       10.70       20.46      4.25 o 
  -3   6  17       24.37       30.92      4.53 o 
  -2   6  17       43.37       42.49      7.85 o 
  -1   6  17        0.18        0.00      2.72 o 
   0   6  17        1.09        0.00      2.70 o 
   1   6  17        0.18        0.00      2.90 o 
   2   6  17        8.36       11.77      3.41 o 
   3   6  17       73.41       79.33      4.99 o 
   4   6  17       58.24       61.30      4.72 o 
   5   6  17        9.02        4.79      3.40 o 
  -4   7  17       18.97       20.98      8.10 o 
  -3   7  17       38.58       41.69      5.38 o 
  -2   7  17       54.55       75.81      6.19 o 
  -1   7  17       18.80       13.01      4.44 o 
   0   7  17       58.51       56.72      4.88 o 
   1   7  17       53.43       64.30      5.04 o 
   2   7  17        0.59        0.64      4.60 o 
 -11   0  18        2.62        7.08      6.83 o 
 -10   0  18       43.96       34.27      7.78 o 
  -9   0  18       24.57       16.72      7.66 o 
  -8   0  18       10.58        7.48      2.79 o 
  -7   0  18      122.95      111.98      5.02 o 
  -6   0  18        3.91        2.66      2.38 o 
  -5   0  18        1.65        0.00      2.08 o 
  -4   0  18      260.18      271.81      7.58 o 
  -3   0  18      876.28      876.97     20.47 o 
  -2   0  18      796.92      788.30     14.76 o 
  -1   0  18       24.16        6.93      2.65 o 
   0   0  18     3608.67     3845.92    114.92 o 
   1   0  18        6.02        0.00      4.84 o 
   2   0  18     3615.62     3521.97     58.57 o 
   3   0  18       81.64       75.53      5.06 o 
   4   0  18     1745.80     1666.61     37.11 o 
   5   0  18      357.94      321.41     10.87 o 
   6   0  18       34.45       31.37      4.51 o 
   7   0  18      338.91      317.87     11.37 o 
   8   0  18       85.33      109.50      9.89 o 
   9   0  18       81.17       79.70      9.06 o 
 -11   1  18       66.62       84.95      7.42 o 
 -10   1  18       10.00        4.39      3.18 o 
  -9   1  18        4.28        4.20      2.44 o 
  -8   1  18        8.05        1.13      3.60 o 
  -7   1  18      631.66      627.28      9.37 o 
  -6   1  18      240.18      232.37      4.75 o 
  -5   1  18      294.38      295.84      5.21 o 
  -4   1  18       67.36       50.95      2.46 o 
  -3   1  18      147.50      159.21      3.83 o 
  -2   1  18       27.44       26.48      2.77 o 
  -1   1  18      311.65      307.94      6.54 o 
   0   1  18      132.30      126.13      4.19 o 
   1   1  18      172.97      179.54      7.28 o 
   2   1  18      514.21      504.00     10.99 o 
   3   1  18      203.59      176.25      5.14 o 
   4   1  18       13.97       22.59      2.69 o 
   5   1  18      182.67      161.05      5.37 o 
   6   1  18      129.03      138.85      5.89 o 
   7   1  18      106.58       81.04      4.83 o 
   8   1  18       18.59       17.44      3.62 o 
   9   1  18        0.94        5.88      4.22 o 
 -11   2  18       20.39       26.24      5.80 o 
 -10   2  18       19.01       31.28      4.15 o 
  -9   2  18      116.38      109.94      5.80 o 
  -8   2  18        8.03        6.06      4.73 o 
  -7   2  18       17.87       19.95      2.59 o 
  -6   2  18       65.69       60.84      2.76 o 
  -5   2  18      249.94      225.45      4.93 o 
  -4   2  18      137.20      116.34      3.63 o 
  -3   2  18       27.09       37.10      2.80 o 
  -2   2  18      711.48      727.58     12.77 o 
  -1   2  18       10.69       11.05      2.30 o 
   0   2  18      756.12      735.77     12.94 o 
   1   2  18       95.77       90.76      4.85 o 
   2   2  18        0.21        0.89      2.26 o 
   3   2  18        0.00        2.20      3.78 o 
   4   2  18       71.87       70.91      4.00 o 
   5   2  18        0.00        0.00      2.43 o 
   6   2  18       52.35       49.24      4.02 o 
   7   2  18       17.68       29.14      3.76 o 
   8   2  18        0.06        6.45      3.33 o 
   9   2  18       25.20       21.62      4.05 o 
 -10   3  18        0.89        0.00      3.56 o 
  -9   3  18        7.60       10.05      4.29 o 
  -8   3  18       68.94       90.22      5.31 o 
  -7   3  18       60.74       70.64      3.94 o 
  -6   3  18      147.04      154.48      5.06 o 
  -5   3  18      391.33      379.49      7.01 o 
  -4   3  18       34.15       39.95      2.88 o 
  -3   3  18      336.97      318.20      8.41 o 
  -2   3  18      139.07      164.72      5.93 o 
  -1   3  18        1.54        0.00      2.29 o 
   0   3  18       34.69       30.25      3.24 o 
   1   3  18        6.36        6.78      2.59 o 
   2   3  18       14.04       17.65      2.96 o 
   3   3  18        6.13        4.58      3.09 o 
   4   3  18       24.17       20.87      2.94 o 
   5   3  18       16.71       11.53      2.86 o 
   6   3  18       20.81       23.71      3.43 o 
   7   3  18       24.51       31.08      4.06 o 
   8   3  18        0.66        3.95      3.33 o 
  -9   4  18      101.67      126.21      6.73 o 
  -8   4  18        0.78        2.53      3.66 o 
  -7   4  18        7.58        5.67      2.95 o 
  -6   4  18       70.47       74.32      4.41 o 
  -5   4  18      118.30      123.58      8.99 o 
  -4   4  18        0.11        0.00      5.23 o 
  -3   4  18       18.10       22.07      2.97 o 
  -2   4  18       45.00       41.02      3.85 o 
  -1   4  18       11.29        6.47      2.90 o 
   0   4  18       42.15       36.33      3.72 o 
   1   4  18       37.51       40.32      4.87 o 
   2   4  18      174.39      157.40      5.53 o 
   3   4  18        3.46        3.21      2.56 o 
   4   4  18      219.95      181.87      6.33 o 
   5   4  18       32.01       32.57      3.63 o 
   6   4  18       10.53       19.08      3.40 o 
   7   4  18        0.00        1.18      3.92 o 
  -8   5  18        2.08        4.45      4.80 o 
  -7   5  18        5.85        7.04      9.57 o 
  -6   5  18        0.02        2.20      3.88 o 
  -5   5  18      130.50      138.80      6.30 o 
  -4   5  18        2.71        2.07      3.50 o 
  -3   5  18        6.11        1.10      2.75 o 
  -2   5  18        3.05        2.73      2.17 o 
  -1   5  18        0.66        0.00      3.58 o 
   0   5  18       57.14       56.08      3.81 o 
   1   5  18       10.50        5.92      2.78 o 
   2   5  18      202.20      189.96      6.50 o 
   3   5  18       28.47       38.08      3.78 o 
   4   5  18       60.54       66.33      5.57 o 
   5   5  18       51.70       72.60      6.18 o 
   6   5  18        1.26        5.77      3.36 o 
  -6   6  18        7.95        3.14      4.37 o 
  -5   6  18        6.17        0.19      3.92 o 
  -4   6  18      109.83      107.28     11.42 o 
  -3   6  18        5.99        1.36      3.17 o 
  -2   6  18      119.15      130.55      5.93 o 
  -1   6  18        2.04        0.34      2.90 o 
   0   6  18        8.73        4.66      3.04 o 
   1   6  18       22.85       14.62      3.41 o 
   2   6  18      104.53      102.87      9.37 o 
   3   6  18        1.82        0.00      3.12 o 
   4   6  18       48.12       44.09      4.93 o 
  -2   7  18       10.52       10.68      3.77 o 
  -1   7  18       24.54       35.68      7.19 o 
   0   7  18        4.97        1.61      4.43 o 
 -11   1  19       75.61       79.25      7.33 o 
 -10   1  19        0.67        3.09      3.19 o 
  -9   1  19        8.38        7.16      4.94 o 
  -8   1  19       60.70       55.95      3.63 o 
  -7   1  19       18.89       21.03      3.39 o 
  -6   1  19        9.97        8.13      1.90 o 
  -5   1  19      134.84      136.12      3.56 o 
  -4   1  19        2.69        0.38      1.67 o 
  -3   1  19      347.55      337.15      7.19 o 
  -2   1  19      290.62      315.74      6.84 o 
  -1   1  19        8.57        9.39      2.17 o 
   0   1  19      654.10      655.63     11.57 o 
   1   1  19       10.09        4.99      2.12 o 
   2   1  19      713.60      730.00     12.87 o 
   3   1  19       34.68       35.76      4.16 o 
   4   1  19       16.22        6.20      2.44 o 
   5   1  19       54.46       59.66      3.69 o 
   6   1  19       72.11       81.22      6.20 o 
   7   1  19       29.72       33.72      3.99 o 
   8   1  19       86.26       90.32      7.39 o 
 -10   2  19        0.84        0.00      3.30 o 
  -9   2  19        0.40        0.00      3.14 o 
  -8   2  19      183.00      173.21      5.75 o 
  -7   2  19       70.23       71.32      3.38 o 
  -6   2  19       40.64       40.28      2.84 o 
  -5   2  19      362.68      350.00      6.28 o 
  -4   2  19        4.11        0.00      1.81 o 
  -3   2  19       14.16       17.04      2.49 o 
  -2   2  19      130.94      132.15      4.55 o 
  -1   2  19        0.08        0.00      1.99 o 
   0   2  19      357.66      375.50      8.04 o 
   1   2  19      108.55      116.70      4.39 o 
   2   2  19       37.82       35.89      3.36 o 
   3   2  19      463.76      480.36     10.58 o 
   4   2  19        1.90        0.00      2.38 o 
   5   2  19        8.99       12.45      3.00 o 
   6   2  19        5.74        0.00      4.96 o 
   7   2  19       64.11       70.88      4.80 o 
   8   2  19       65.44       91.89      5.55 o 
 -10   3  19       18.38       28.33      4.50 o 
  -9   3  19       74.55       75.18      5.45 o 
  -8   3  19      151.88      166.96      6.99 o 
  -7   3  19       89.58      112.29      5.57 o 
  -6   3  19      667.67      675.49     12.28 o 
  -5   3  19       69.23       74.52      3.62 o 
  -4   3  19        5.08        5.71      2.34 o 
  -3   3  19      105.75      119.58      5.39 o 
  -2   3  19      327.36      338.96     10.77 o 
  -1   3  19      151.02      143.41      5.65 o 
   0   3  19       16.62       10.24      2.95 o 
   1   3  19      390.43      392.88     15.50 o 
   2   3  19        2.19        0.00      2.61 o 
   3   3  19      130.40      129.84      5.03 o 
   4   3  19       76.93       64.99      4.02 o 
   5   3  19       65.09       75.07      6.14 o 
   6   3  19        6.13        8.59      6.48 o 
   7   3  19        1.52        0.00      3.14 o 
  -9   4  19      267.53      304.17     10.81 o 
  -8   4  19      199.40      191.60      7.66 o 
  -7   4  19      178.10      193.85      8.96 o 
  -6   4  19       77.70       79.03      4.08 o 
  -5   4  19       20.07       20.64      3.38 o 
  -4   4  19        3.98        2.96      2.78 o 
  -3   4  19      155.92      147.16      7.98 o 
  -2   4  19      262.71      259.03     13.69 o 
  -1   4  19       77.34       69.03      7.08 o 
   0   4  19      558.34      550.13     15.96 o 
   1   4  19        0.00        0.00      4.47 o 
   2   4  19      121.91      107.86      6.96 o 
   3   4  19      125.32      130.34      5.31 o 
   4   4  19        0.52        6.72      2.81 o 
   5   4  19      157.07      171.58      6.55 o 
   6   4  19        3.45        6.69      3.18 o 
  -7   5  19       64.50       74.41      5.92 o 
  -6   5  19        0.34        0.00      3.33 o 
  -5   5  19       33.80       41.20      6.14 o 
  -4   5  19       33.92       36.99      3.96 o 
  -3   5  19       11.55        6.90      3.70 o 
  -2   5  19       34.28       33.98      4.64 o 
  -1   5  19        6.13        4.96      2.72 o 
   0   5  19        0.27        1.14      2.52 o 
   1   5  19        3.23        1.92      2.66 o 
   2   5  19        3.70        5.26      2.86 o 
   3   5  19        0.73        0.00      2.81 o 
   4   5  19       33.55       40.72      4.05 o 
   5   5  19        0.98        0.00      3.07 o 
  -5   6  19        0.33        0.49      4.01 o 
  -4   6  19        0.29        6.25      2.87 o 
  -3   6  19        3.86        0.90      3.18 o 
  -2   6  19       13.94       16.47      3.82 o 
  -1   6  19        2.22        0.00      2.97 o 
   0   6  19       17.87       20.73      3.60 o 
   1   6  19       12.19       11.10      3.47 o 
   2   6  19       33.09       44.98      7.37 o 
   3   6  19        8.78        9.53      3.58 o 
 -10   0  20       30.92       30.76      8.04 o 
  -9   0  20        1.75        0.00      3.42 o 
  -8   0  20       12.34        7.29      4.88 o 
  -7   0  20      104.18      101.49      4.89 o 
  -6   0  20       26.00       35.09      3.68 o 
  -5   0  20      864.03      889.14     17.03 o 
  -4   0  20      234.35      251.74      8.58 o 
  -3   0  20      292.89      348.11     12.63 o 
  -2   0  20      770.48      837.95     20.00 o 
  -1   0  20       80.81       71.60     11.93 o 
   0   0  20      255.28      285.24     12.28 o 
   1   0  20        9.50        8.92      3.00 o 
   2   0  20     1031.27      957.92     17.82 o 
   3   0  20       33.24       50.83      5.36 o 
   4   0  20     1008.06      977.39     23.93 o 
   5   0  20       43.63       44.72      4.92 o 
   6   0  20        5.07        3.39      3.76 o 
   7   0  20       29.80       33.90      5.10 o 
   8   0  20        0.97        7.15      5.87 o 
 -10   1  20      134.39      148.52      8.73 o 
  -9   1  20       17.36       20.11      3.65 o 
  -8   1  20        2.61        0.82      2.75 o 
  -7   1  20        7.87        7.57      2.29 o 
  -6   1  20        1.78        0.07      1.78 o 
  -5   1  20      100.31       94.61      3.13 o 
  -4   1  20       22.51       14.40      2.06 o 
  -3   1  20       41.05       48.99      2.98 o 
  -2   1  20       36.64       43.12      2.83 o 
  -1   1  20       17.64       28.26      2.47 o 
   0   1  20       46.33       54.36      3.56 o 
   1   1  20       23.41       18.90      2.42 o 
   2   1  20        7.10        4.37      2.41 o 
   3   1  20      132.36      141.43      5.62 o 
   4   1  20        0.01        0.00      2.32 o 
   5   1  20       46.65       48.56      3.53 o 
   6   1  20       14.13       13.18      3.29 o 
   7   1  20        1.46        0.00      3.00 o 
 -10   2  20        3.53        0.00      3.95 o 
  -9   2  20        0.26        0.00      3.49 o 
  -8   2  20      128.81      126.26      5.22 o 
  -7   2  20      240.38      247.89      5.90 o 
  -6   2  20        1.82        0.00      2.45 o 
  -5   2  20       23.16       30.63      2.21 o 
  -4   2  20       38.96       34.68      2.51 o 
  -3   2  20      222.92      204.87      5.77 o 
  -2   2  20        7.64        3.01      2.22 o 
  -1   2  20        0.55        0.88      2.15 o 
   0   2  20        1.09        3.18      2.16 o 
   1   2  20      107.50       97.70      7.06 o 
   2   2  20        1.61        3.12      2.56 o 
   3   2  20       44.69       40.63      4.78 o 
   4   2  20       15.43       10.42      2.87 o 
   5   2  20        5.43        6.62      2.84 o 
   6   2  20       18.02       20.06      3.54 o 
   7   2  20        3.74        5.04      3.32 o 
  -9   3  20        2.80        0.00      3.88 o 
  -8   3  20        0.74        0.63      3.48 o 
  -7   3  20       32.03       31.71      3.92 o 
  -6   3  20      241.55      262.13      6.68 o 
  -5   3  20        0.06        0.19      2.26 o 
  -4   3  20       49.18       55.37      4.32 o 
  -3   3  20       60.17       64.15      4.34 o 
  -2   3  20       10.58       16.07      3.58 o 
  -1   3  20       15.92       17.03      3.12 o 
   0   3  20        2.46        0.00      3.72 o 
   1   3  20       27.73       26.38      3.43 o 
   2   3  20       63.12       72.77      5.86 o 
   3   3  20       22.49       33.60      3.16 o 
   4   3  20       41.96       48.17      3.70 o 
   5   3  20       22.87       27.76      3.54 o 
   6   3  20       39.67       45.60      5.44 o 
  -8   4  20       53.19       47.55      4.82 o 
  -7   4  20       23.79       30.52      7.77 o 
  -6   4  20       34.34       36.15      3.35 o 
  -5   4  20       59.30       64.81      7.02 o 
  -4   4  20      122.50      122.07      5.40 o 
  -3   4  20        1.10        1.08      3.97 o 
  -2   4  20        6.30        4.53      4.08 o 
  -1   4  20       74.37       83.29      9.09 o 
   0   4  20        6.87        1.17      3.78 o 
   1   4  20       14.29       11.82      4.26 o 
   2   4  20        1.18        5.46      3.99 o 
   3   4  20       17.33       18.27      3.09 o 
   4   4  20       74.79       84.20      4.80 o 
   5   4  20       67.38       90.57      6.49 o 
  -7   5  20        0.00        0.00      3.60 o 
  -6   5  20        4.99        0.00      3.36 o 
  -5   5  20        8.44       11.50      3.56 o 
  -4   5  20       99.87       95.27      5.25 o 
  -3   5  20        0.02        0.00      4.09 o 
  -2   5  20      103.18      104.66      5.06 o 
  -1   5  20       59.05       54.47      3.88 o 
   0   5  20       46.42       54.28      3.84 o 
   1   5  20       11.78        5.93      2.96 o 
   2   5  20      101.35      105.19      5.16 o 
   3   5  20       14.07       16.52      3.39 o 
   4   5  20        2.83        0.62      2.98 o 
  -4   6  20       36.13       30.48      3.47 o 
  -3   6  20       53.94       58.21      4.65 o 
  -2   6  20       22.26       32.72      3.97 o 
  -1   6  20        0.43        0.00      2.89 o 
   0   6  20        6.92        5.89      3.23 o 
   1   6  20        0.01        0.00      3.09 o 
  -9   1  21        2.45        1.89      4.23 o 
  -8   1  21        7.87        3.83      3.00 o 
  -7   1  21       59.38       61.68      3.34 o 
  -6   1  21        3.42        4.06      2.02 o 
  -5   1  21       14.39       17.61      2.03 o 
  -4   1  21        2.12        1.76      1.94 o 
  -3   1  21       56.55       54.22      3.22 o 
  -2   1  21        4.76        3.26      2.12 o 
  -1   1  21       23.57       27.32      2.57 o 
   0   1  21        7.56        6.86      2.22 o 
   1   1  21      246.03      273.60      6.62 o 
   2   1  21       82.74       84.47      4.05 o 
   3   1  21       67.05       70.45      4.18 o 
   4   1  21        0.39        0.00      2.81 o 
   5   1  21        2.77        4.03      2.98 o 
   6   1  21        0.27        0.00      2.87 o 
   7   1  21        0.09        0.00      3.17 o 
  -9   2  21       45.11       36.02      6.84 o 
  -8   2  21        9.57       17.54      3.78 o 
  -7   2  21       68.23       71.69      3.53 o 
  -6   2  21        6.11        3.55      2.18 o 
  -5   2  21        0.67        0.00      2.34 o 
  -4   2  21       67.17       70.22      3.83 o 
  -3   2  21        5.14        3.66      2.38 o 
  -2   2  21      119.54      140.01      4.90 o 
  -1   2  21       18.20       23.91      2.83 o 
   0   2  21        7.38        9.88      2.55 o 
   1   2  21       39.15       39.96      3.25 o 
   2   2  21       32.33       38.17      5.66 o 
   3   2  21       43.87       47.36      3.53 o 
   4   2  21       25.44       30.61      3.44 o 
   5   2  21       49.30       62.86      4.42 o 
   6   2  21        8.92        9.65      3.40 o 
  -8   3  21       77.26       93.91      5.81 o 
  -7   3  21       10.63        8.79      3.63 o 
  -6   3  21       25.78       16.17      3.57 o 
  -5   3  21        4.21        2.27      2.97 o 
  -4   3  21      157.88      146.21      8.02 o 
  -3   3  21        3.42        0.00      3.65 o 
  -2   3  21      154.21      156.73      8.02 o 
  -1   3  21       32.79       32.73      4.92 o 
   0   3  21      165.66      160.83      8.15 o 
   1   3  21       22.85       11.92      4.17 o 
   2   3  21      101.94       94.60      7.08 o 
   3   3  21        5.74        7.93      5.39 o 
   4   3  21        9.94       12.75      3.04 o 
   5   3  21       68.17       72.97      4.70 o 
   6   3  21       13.45       17.89      3.64 o 
  -7   4  21      160.98      171.68      7.21 o 
  -6   4  21       22.06       27.76      3.97 o 
  -5   4  21       10.31       10.98      3.33 o 
  -4   4  21      151.41      181.46      6.51 o 
  -3   4  21       58.30       56.86      8.87 o 
  -2   4  21       36.83       37.57      5.30 o 
  -1   4  21       12.37       14.84      4.55 o 
   0   4  21        2.41        0.48      3.92 o 
   1   4  21        0.75        0.00      3.97 o 
   2   4  21        9.80        4.86      4.19 o 
   3   4  21       16.38       15.53      3.05 o 
   4   4  21       14.39       15.85      3.27 o 
  -5   5  21       29.32       26.12      4.07 o 
  -4   5  21       55.11       56.21      4.50 o 
  -3   5  21        1.89        0.00      2.90 o 
  -2   5  21       16.02        5.79      4.65 o 
  -1   5  21        5.02        6.34      4.62 o 
   0   5  21        4.99        0.00      4.12 o 
   1   5  21        1.78        0.33      4.91 o 
   2   5  21       37.13       39.49      3.87 o 
   3   5  21       11.43       16.66      3.41 o 
  -9   0  22       38.76       38.35      7.98 o 
  -8   0  22        2.25        0.00      3.53 o 
  -7   0  22       32.71       32.52      6.38 o 
  -6   0  22       89.02       89.31      6.97 o 
  -5   0  22       57.26       65.22      5.10 o 
  -4   0  22      107.44      118.22      6.45 o 
  -3   0  22      106.33      101.25      8.42 o 
  -2   0  22       18.03       31.97      4.79 o 
  -1   0  22       92.74      101.19      5.57 o 
   0   0  22      261.13      247.91      8.56 o 
   1   0  22      162.69      165.85      7.23 o 
   2   0  22      146.06      128.04      6.79 o 
   3   0  22        2.87        0.00      5.39 o 
   4   0  22       29.80       21.56      4.31 o 
   5   0  22        4.46        0.00      3.59 o 
   6   0  22        0.19        1.41      4.00 o 
  -9   1  22        8.31        7.04      3.66 o 
  -8   1  22        1.72        2.93      2.67 o 
  -7   1  22        2.12        0.00      2.47 o 
  -6   1  22      181.74      214.20      5.38 o 
  -5   1  22       17.81       24.46      2.20 o 
  -4   1  22       22.91       20.03      2.37 o 
  -3   1  22       88.16       98.11      4.15 o 
  -2   1  22       70.55       65.84      3.47 o 
  -1   1  22       69.02       83.22      4.05 o 
   0   1  22        6.32        5.38      2.44 o 
   1   1  22      684.69      776.55     17.18 o 
   2   1  22        0.57        0.25      3.18 o 
   3   1  22      382.05      412.28      9.01 o 
   4   1  22       11.11       14.24      2.94 o 
   5   1  22        0.03        0.00      4.98 o 
   6   1  22        0.33        0.00      3.67 o 
  -8   2  22       46.45       51.32      7.36 o 
  -7   2  22        1.05        3.07      2.70 o 
  -6   2  22        3.63        2.69      2.64 o 
  -5   2  22       12.45       11.22      2.81 o 
  -4   2  22       31.36       38.75      3.11 o 
  -3   2  22        0.08        0.00      2.23 o 
  -2   2  22      189.12      229.78      6.38 o 
  -1   2  22       40.08       34.95      3.20 o 
   0   2  22      118.07      137.54      5.10 o 
   1   2  22      160.63      174.69      5.68 o 
   2   2  22        9.88        8.20      5.84 o 
   3   2  22       59.10       49.94      3.78 o 
   4   2  22        0.04        0.00      2.77 o 
   5   2  22       95.41      126.89      5.91 o 
  -7   3  22       30.38       30.37      4.30 o 
  -6   3  22       93.15       95.97      7.46 o 
  -5   3  22       24.87       27.56      3.66 o 
  -4   3  22        2.32        0.00      3.95 o 
  -3   3  22      175.38      193.22      9.03 o 
  -2   3  22       31.68       33.37      5.04 o 
  -1   3  22        3.20        0.33      3.92 o 
   0   3  22       61.57       57.60      5.75 o 
   1   3  22       79.58       78.16     11.90 o 
   2   3  22       17.80       11.04      4.44 o 
   3   3  22        2.49        4.95      5.81 o 
   4   3  22        2.66        0.00      2.85 o 
   5   3  22        6.04        3.03      3.20 o 
  -6   4  22       21.52       31.35      5.91 o 
  -5   4  22        6.93       12.18      3.38 o 
  -4   4  22       76.69       68.74      6.56 o 
  -3   4  22       78.77       76.60      6.69 o 
  -2   4  22       10.00        4.55      4.41 o 
  -1   4  22      116.87      122.75      7.79 o 
   0   4  22        0.43        1.60      7.50 o 
   1   4  22       34.57       48.94      5.84 o 
   2   4  22       65.49       75.80      6.62 o 
   3   4  22       26.79       24.00      7.63 o 
  -3   5  22        4.90        4.16      3.03 o 
  -2   5  22        0.43        0.00      4.15 o 
  -1   5  22       40.41       43.89     10.82 o 
   0   5  22        0.10        0.00      4.38 o 
   1   5  22       63.70       64.14     13.14 o 
  -8   1  23       38.15       37.89      3.65 o 
  -7   1  23       42.51       48.08      4.36 o 
  -6   1  23       20.77       12.82      2.94 o 
  -5   1  23      158.03      166.62      5.62 o 
  -4   1  23      194.95      188.30      5.00 o 
  -3   1  23       52.18       50.45      3.42 o 
  -2   1  23       63.90       57.13      3.48 o 
  -1   1  23      120.34      134.39      4.80 o 
   0   1  23      161.83      171.81      6.36 o 
   1   1  23       76.42       87.92      4.17 o 
   2   1  23      522.53      553.21      9.55 o 
   3   1  23       24.79       26.93      4.14 o 
   4   1  23       18.05       13.10      3.00 o 
   5   1  23        1.67        3.25      3.78 o 
  -7   2  23       21.27       22.80      3.32 o 
  -6   2  23       27.00       42.48      4.93 o 
  -5   2  23        8.31        7.36      2.75 o 
  -4   2  23       72.63       80.40      5.21 o 
  -3   2  23        4.74        1.20      3.13 o 
  -2   2  23        3.71        4.76      2.61 o 
  -1   2  23        1.77        3.13      2.52 o 
   0   2  23       88.49      101.23      4.61 o 
   1   2  23       29.99       31.74      5.17 o 
   2   2  23      418.86      427.30     17.36 o 
   3   2  23       59.97       76.09      6.42 o 
   4   2  23      210.78      241.13      7.64 o 
  -6   3  23       11.15        5.16      3.47 o 
  -5   3  23       16.15       19.26      3.94 o 
  -4   3  23        7.56        8.20      4.42 o 
  -3   3  23        4.90        0.51      4.13 o 
  -2   3  23       39.06       38.87      5.41 o 
  -1   3  23        6.16        6.99      4.34 o 
   0   3  23       24.66       22.38      4.95 o 
   1   3  23        2.06        0.00      9.03 o 
   2   3  23        1.59        0.72      4.06 o 
   3   3  23        4.03        0.00      5.07 o 
  -4   4  23       12.31        5.33      4.85 o 
  -3   4  23       14.35       21.82      7.66 o 
  -2   4  23       35.77       48.81      6.09 o 
  -1   4  23       56.90       71.82      6.69 o 
   0   4  23       36.15       44.14      5.94 o 
   1   4  23        4.93       11.50      4.73 o 
  -7   0  24       19.52       13.04      4.50 o 
  -6   0  24        0.03        0.00      3.70 o 
  -5   0  24       76.39       75.61      5.99 o 
  -4   0  24        1.72        0.15      3.71 o 
  -3   0  24       18.62       12.81      3.92 o 
  -2   0  24       77.20       71.34      5.30 o 
  -1   0  24        0.74        0.29      3.34 o 
   0   0  24       24.42       23.42      3.91 o 
   1   0  24      120.83      148.89      7.24 o 
   2   0  24       24.20       26.19      4.39 o 
   3   0  24       30.33       40.59      7.75 o 
   4   0  24       54.79       46.84      5.40 o 
  -7   1  24       14.96       13.17      3.18 o 
  -6   1  24        5.92        2.95      2.73 o 
  -5   1  24        0.36        0.24      2.63 o 
  -4   1  24      210.98      231.75      6.55 o 
  -3   1  24       13.52       14.37      3.48 o 
  -2   1  24        6.45        9.11      3.32 o 
  -1   1  24       66.33       74.14      4.89 o 
   0   1  24        6.54        3.98      3.29 o 
   1   1  24       27.14       25.33      3.95 o 
   2   1  24       12.36       20.43      3.99 o 
   3   1  24       54.24       61.30      3.91 o 
  -6   2  24       35.03       31.58      3.53 o 
  -5   2  24        5.33        7.68      2.81 o 
  -4   2  24        5.21        3.35      3.41 o 
  -3   2  24        0.11        0.00      3.18 o 
  -2   2  24       99.46       99.62      5.77 o 
  -1   2  24        0.61        0.00      3.21 o 
   0   2  24      189.15      208.94      7.94 o 
   1   2  24        3.28        3.26      5.17 o 
   2   2  24       43.43       52.63      5.93 o 
   3   2  24       57.46       75.49      6.58 o 
  -5   3  24        0.14        0.00      3.06 o 
  -4   3  24       27.11       31.48      5.56 o 
  -3   3  24        7.72        5.12      4.57 o 
  -2   3  24        3.55        8.99      5.90 o 
  -1   3  24        1.87        4.68      4.43 o 
   0   3  24        2.44        3.65      4.33 o 
   1   3  24      117.08      139.66      8.29 o 
   2   3  24       32.53       33.31      9.51 o 
  -5   1  25       46.79       53.01      3.86 o 
  -4   1  25       63.30       68.10      4.32 o 
  -3   1  25       55.02       61.59      5.61 o 
  -2   1  25      116.45      133.00      6.40 o 
  -1   1  25       40.41       53.17      4.73 o 
   0   1  25       11.81        8.95      3.69 o 
   1   1  25       29.02       31.41      4.29 o 
   2   1  25      211.05      234.43      8.47 o 
  -4   2  25       48.13       58.00      4.97 o 
  -3   2  25        5.26        2.55      3.50 o 
  -2   2  25       23.69       31.61      4.28 o 
  -1   2  25      153.30      166.03      7.39 o 
   0   2  25        0.83        0.26      7.98 o 
   1   2  25        0.20        0.00      4.22 o 
  -2   0  26        2.13        0.00      3.77 o 
  -1   0  26       53.31       65.14      5.60 o 
                                                 
